# Supplementary material for: Charting DENR-dependent translation reinitiation uncovers predictive uORF features and links to circadian timekeeping via Clock
Source: Nucleic Acids Res. 2019 Apr 15;47(10):5193–209. doi: 10.1093/nar/gkz261 (PMC6547434; doi:10.1093/nar/gkz261)
Supplement: gkz261_Supplemental_Files [file gkz261_supplemental_files.zip]

Archive with 2 entries (2 files):
- Supplementary File1.xls
- Supplementary_Figures_and_Legends.pdf
