# Supplementary material for: Charting DENR-dependent translation reinitiation uncovers predictive uORF features and links to circadian timekeeping via Clock
Source: Nucleic Acids Res. 2019 Apr 15;47(10):5193–209. doi: 10.1093/nar/gkz261 (PMC6547434; doi:10.1093/nar/gkz261)
Supplement: gkz261_Supplemental_Files [file gkz261_supplemental_files.zip › Supplementary File1.xls]

## Sheet: xtail_results
Differential Translation Efficiency results with Xtail
	gene_name	mRNA_log2FC	RPF_log2FC	log2FC_TE_v1	pvalue_v1	WT_log2TE	KO_log2TE	log2FC_TE_v2	pvalue_v2	log2FC_TE_final	pvalue_final	pvalue.adjust
ENSMUSG00000029472	Anapc5	0.226321	-1.1225	-1.34897	2.31051e-42	-2.70233	-4.05115	-1.34878	9.13877e-30	-1.34878	9.13877e-30	9.62038e-26
ENSMUSG00000041235	Chd7	-0.390047	-1.63516	-1.24731	0.000540236	-1.37056	-2.61567	-1.25308	0.00361263	-1.25308	0.00361263	0.135822
ENSMUSG00000042115	Klhdc8a	-0.127934	-1.34166	-1.21452	2.2617e-10	-2.04415	-3.25788	-1.21492	4.84251e-08	-1.21492	4.84251e-08	1.54476e-05
ENSMUSG00000026023	Cdk15	1.13315	-0.00957884	-1.14485	0.000121133	1.05374	-0.0889855	-1.14279	0.000135003	-1.14279	0.000135003	0.0124373
ENSMUSG00000051373	Plpp7	0.252463	1.33747	1.08907	4.3976e-05	-0.450677	0.63433	1.08929	0.00197919	1.08929	0.00197919	0.0909825
ENSMUSG00000015335	Zdhhc12	1.48548	0.403202	-1.08197	0.00388349	0.94653	-0.135754	-1.08004	0.0131896	-1.08004	0.0131896	0.294729
ENSMUSG00000057722	Lepr	-0.256034	-1.32911	-1.07799	0.00103345	-1.59085	-2.66393	-1.07894	0.00509743	-1.07894	0.00509743	0.16769
ENSMUSG00000038605	Samd10	0.438515	-0.604984	-1.04251	0.00313887	0.788717	-0.254783	-1.04569	0.00618867	-1.04569	0.00618867	0.190111
ENSMUSG00000013275	Slc41a1	0.42649	-0.611897	-1.03857	5.43732e-26	-1.04975	-2.08814	-1.03862	2.74461e-22	-1.03862	2.74461e-22	7.22313e-19
ENSMUSG00000043323	Fbrsl1	0.468059	-0.561646	-1.03068	1.38633e-12	-0.328678	-1.35838	-1.03001	2.9818e-11	-1.03001	2.9818e-11	1.84644e-08
ENSMUSG00000046387	Pcdhb17	0.148773	1.17166	1.02267	1.21915e-08	-1.69943	-0.676545	1.0246	1.62586e-05	1.0246	1.62586e-05	0.00251698
ENSMUSG00000109336	Samd4b	0.326637	-0.679745	-1.00642	4.28882e-29	0.0865677	-0.919815	-1.00634	9.00781e-25	-1.00634	9.00781e-25	4.74126e-21
ENSMUSG00000020623	Map2k6	0.851233	-0.13297	-0.984901	1.36772e-14	0.0459995	-0.938203	-0.984335	1.24472e-18	-0.984901	1.36772e-14	1.79975e-11
ENSMUSG00000046546	Fam43a	0.669993	-0.303957	-0.9745	5.95147e-17	-0.785281	-1.75923	-0.973999	1.21833e-13	-0.973999	1.21833e-13	1.28254e-10
ENSMUSG00000078598	Skint5	-0.0691563	0.872481	0.942465	4.68871e-06	-0.778244	0.163393	0.943398	0.000264317	0.943398	0.000264317	0.0207647
ENSMUSG00000089847	Timm10b	-0.105365	0.828317	0.934322	0.00455549	-1.10107	-0.167385	0.937782	0.0215572	0.937782	0.0215572	0.372019
ENSMUSG00000080058	Gm11175	0.095847	1.00382	0.906543	0.0234346	0.895397	1.80337	0.910645	0.00219369	0.906543	0.0234346	0.392828
ENSMUSG00000033623	Pcgf3	-0.0279593	-0.929275	-0.902263	4.70254e-12	-1.78043	-2.68175	-0.901679	1.52589e-11	-0.901679	1.52589e-11	1.00394e-08
ENSMUSG00000095562	Gm21887	0.0127282	0.911758	0.899102	0.000184535	-2.17202	-1.27299	0.901562	0.00724552	0.901562	0.00724552	0.210257
ENSMUSG00000007950	Abhd8	0.481482	-0.418075	-0.899822	1.85629e-10	-2.5963	-3.49586	-0.899718	1.78377e-07	-0.899718	1.78377e-07	4.57994e-05
ENSMUSG00000092534	Pagr1b	0.214416	-0.663194	-0.877087	0.000668937	-0.105279	-0.98289	-0.87974	0.00447387	-0.87974	0.00447387	0.154415
ENSMUSG00000049536	Tceal1	0.412154	1.27018	0.859422	0.0169788	-0.0140447	0.843983	0.863718	0.0280974	0.863718	0.0280974	0.426965
ENSMUSG00000057093	Zfp607b	0.276836	-0.585041	-0.86332	0.00253223	-1.21307	-2.07494	-0.863698	0.0160288	-0.863698	0.0160288	0.327007
ENSMUSG00000022686	B3gnt5	-0.176206	-1.00644	-0.833624	0.000603653	-1.10746	-1.93769	-0.832283	0.00110424	-0.832283	0.00110424	0.0615043
ENSMUSG00000060459	Kng2	0.974465	0.142051	-0.832018	0.00702493	0.428259	-0.404153	-0.832022	0.0224863	-0.832022	0.0224863	0.381181
ENSMUSG00000006457	Actn3	0.376698	-0.445355	-0.820977	0.0071026	-0.316466	-1.13852	-0.823895	0.0282673	-0.823895	0.0282673	0.426965
ENSMUSG00000034867	Ankrd27	0.404329	-0.395033	-0.799548	1.05153e-24	-1.67498	-2.47434	-0.799307	5.33687e-20	-0.799307	5.33687e-20	1.12362e-16
ENSMUSG00000019763	Rmnd1	0.563398	-0.233027	-0.796663	5.51711e-15	-0.85464	-1.65107	-0.796629	9.80378e-11	-0.796629	9.80378e-11	4.9145e-08
ENSMUSG00000029063	Nadk	0.140818	-0.655638	-0.796514	1.75353e-18	-1.80332	-2.59977	-0.796412	2.24809e-13	-0.796412	2.24809e-13	1.97213e-10
ENSMUSG00000019761	Krt10	-0.562758	0.232634	0.802226	0.0074504	1.27643	2.07183	0.795852	0.00970651	0.795852	0.00970651	0.245626
ENSMUSG00000061086	Myl4	-0.48851	0.295737	0.786736	0.00154423	0.494324	1.27857	0.784403	0.0327099	0.784403	0.0327099	0.450287
ENSMUSG00000000378	Ccm2	0.459753	-0.321992	-0.782016	5.23134e-17	-2.6597	-3.44144	-0.781749	2.09084e-13	-0.781749	2.09084e-13	1.97213e-10
ENSMUSG00000030030	1700003E16Rik	0.407157	-0.371376	-0.779612	0.013512	-1.28295	-2.06149	-0.780722	0.0543903	-0.780722	0.0543903	0.541706
ENSMUSG00000038518	Jarid2	0.08377	-0.687361	-0.772782	1.43328e-06	-1.19495	-1.96608	-0.771684	2.0265e-06	-0.771684	2.0265e-06	0.000395055
ENSMUSG00000034839	Larp6	0.733502	-0.030726	-0.765552	0.000810614	0.562357	-0.201872	-0.76442	0.00173839	-0.76442	0.00173839	0.0847224
ENSMUSG00000032456	Nmnat3	0.174178	-0.583609	-0.755217	0.0555864	0.805854	0.0480661	-0.760776	0.0719019	-0.760776	0.0719019	0.587569
ENSMUSG00000063364	3300002I08Rik	-0.182515	0.573014	0.757533	0.00897195	-0.534755	0.220774	0.757874	0.0271984	0.757874	0.0271984	0.426069
ENSMUSG00000042670	Immp1l	0.187394	-0.569443	-0.757092	1.5754e-18	-1.5167	-2.27354	-0.757103	7.24017e-16	-0.757103	7.24017e-16	1.08882e-12
ENSMUSG00000051506	Wdfy4	0.381485	-0.375248	-0.757433	8.15691e-07	-1.21748	-1.97422	-0.756969	5.10271e-05	-0.756969	5.10271e-05	0.00577594
ENSMUSG00000029153	Ociad2	0.541238	-0.211959	-0.754895	0.00186138	-0.722696	-1.47589	-0.753686	0.0108443	-0.753686	0.0108443	0.260635
ENSMUSG00000078349	AW011738	-0.326992	0.418419	0.746792	0.006116	1.01836	1.76377	0.746224	0.00111071	0.746792	0.006116	0.188807
ENSMUSG00000040746	Rnf167	0.206008	-0.531839	-0.737924	1.02582e-09	-1.62437	-2.36222	-0.737925	1.19864e-06	-0.737925	1.19864e-06	0.000247413
ENSMUSG00000024426	Atat1	0.16513	0.900256	0.737611	0.00131912	-0.242025	0.493101	0.737254	0.0113916	0.737254	0.0113916	0.271311
ENSMUSG00000003949	Hlf	0.818982	0.0842834	-0.730229	0.0425557	1.44538	0.710679	-0.734342	0.0706916	-0.734342	0.0706916	0.58458
ENSMUSG00000046245	Pilra	1.14621	0.410435	-0.734058	0.0141766	-0.133843	-0.869619	-0.733921	0.0622184	-0.733921	0.0622184	0.566324
ENSMUSG00000024976	Shoc2	0.330083	-0.403237	-0.733423	6.75497e-08	-0.585767	-1.31909	-0.73347	1.83794e-11	-0.733423	6.75497e-08	2.0317e-05
ENSMUSG00000020268	Lyrm7	-0.196649	0.532982	0.730725	0.00748543	0.430763	1.16039	0.730456	0.00599353	0.730725	0.00748543	0.214352
ENSMUSG00000048200	Cracr2b	-0.376079	0.351004	0.728572	0.0324016	-0.457087	0.269996	0.728132	0.0566774	0.728132	0.0566774	0.550917
ENSMUSG00000029924	Slc37a3	0.376613	-0.351041	-0.727831	2.07934e-07	0.210638	-0.517016	-0.727778	2.40435e-06	-0.727778	2.40435e-06	0.000460192
ENSMUSG00000020491	2810021J22Rik	0.755908	0.0315042	-0.723584	0.00438957	-1.3993	-2.12371	-0.723794	0.0356752	-0.723794	0.0356752	0.464415
ENSMUSG00000044937	Ttc41	0.181423	-0.536364	-0.719547	0.00506354	-2.29671	-3.0145	-0.719308	0.0286396	-0.719308	0.0286396	0.426965
ENSMUSG00000022191	Drosha	0.624497	-0.088412	-0.713013	2.5278e-24	-0.394433	-1.10734	-0.712821	1.39598e-26	-0.713013	2.5278e-24	8.87004e-21
ENSMUSG00000072969	Armcx5	0.249908	-0.456913	-0.707804	5.88169e-08	-0.721312	-1.42813	-0.707069	6.88937e-09	-0.707804	5.88169e-08	1.82107e-05
ENSMUSG00000062202	Btbd9	-0.217871	0.482801	0.70094	0.000466117	0.0536611	0.754333	0.701406	0.000720837	0.701406	0.000720837	0.0474266
ENSMUSG00000028100	Nudt17	0.858666	0.158165	-0.699279	0.00919247	0.991175	0.290674	-0.699867	0.0187827	-0.699867	0.0187827	0.348155
ENSMUSG00000030556	Lrrc28	0.241709	-0.455543	-0.697438	5.0595e-08	-1.13693	-1.83418	-0.697678	1.21606e-05	-0.697678	1.21606e-05	0.0020986
ENSMUSG00000040415	Dtx3	0.734322	0.0398684	-0.69443	5.2656e-09	-0.568497	-1.26295	-0.694257	3.78719e-06	-0.694257	3.78719e-06	0.000699434
ENSMUSG00000038822	Hace1	0.380618	-0.312154	-0.693174	6.49649e-15	-1.52625	-2.21902	-0.692716	4.24465e-14	-0.692716	4.24465e-14	4.96482e-11
ENSMUSG00000055360	Prl2c5	-1.40192	-0.714252	0.693195	0.0812162	-0.350442	0.337223	0.684901	0.133186	0.684901	0.133186	0.700324
ENSMUSG00000078656	Vps25	-0.699702	-0.0166802	0.681897	0.0731763	0.518243	1.20127	0.683084	0.0288449	0.681897	0.0731763	0.590288
ENSMUSG00000073408	Dpcr1	-0.26887	0.41165	0.680797	0.0150303	-1.96511	-1.28459	0.681824	0.067345	0.681824	0.067345	0.578642
ENSMUSG00000086158	Ccpg1os	-0.143908	0.526633	0.671407	0.00243625	0.11241	0.782951	0.67107	0.00409161	0.67107	0.00409161	0.146505
ENSMUSG00000044390	Tigd3	-0.345431	0.323273	0.668766	0.0183624	-1.70368	-1.03497	0.669504	0.0658256	0.669504	0.0658256	0.574106
ENSMUSG00000052276	Ostn	0.500679	1.1626	0.662938	0.085269	-0.010442	0.651477	0.668026	0.117666	0.668026	0.117666	0.681338
ENSMUSG00000041506	Rrp9	0.336925	-0.326203	-0.663163	1.01139e-12	-0.246342	-0.90947	-0.663163	1.89735e-12	-0.663163	1.89735e-12	1.53642e-09
ENSMUSG00000022283	Pabpc1	0.225627	-0.433774	-0.659486	1.03396e-07	-2.18168	-2.84108	-0.659409	2.10064e-19	-0.659486	1.03396e-07	2.86435e-05
ENSMUSG00000062083	Rpl13a-ps1	0.441378	-0.216359	-0.659094	0.0123896	-1.41044	-2.06818	-0.658196	0.0542912	-0.658196	0.0542912	0.541706
ENSMUSG00000048347	Pcdhb18	0.302646	-0.352186	-0.655159	0.0358984	-0.615463	-1.2703	-0.656723	0.0869291	-0.656723	0.0869291	0.629802
ENSMUSG00000058402	Zfp420	0.170776	-0.482418	-0.654994	0.00321464	-1.55684	-2.21004	-0.654074	0.0161407	-0.654074	0.0161407	0.328653
ENSMUSG00000001558	Klhl10	0.348922	-0.301938	-0.649745	0.0517186	-0.2264	-0.87726	-0.651898	0.108921	-0.651898	0.108921	0.663087
ENSMUSG00000049232	Tigd2	0.409216	-0.239665	-0.649841	5.08133e-06	-1.49886	-2.14774	-0.649101	3.57131e-05	-0.649101	3.57131e-05	0.00447562
ENSMUSG00000074259	Gramd2	0.590633	-0.0581112	-0.647885	0.0139933	-0.020086	-0.66883	-0.648794	0.0416561	-0.648794	0.0416561	0.49628
ENSMUSG00000021690	Jmy	0.468337	-0.178699	-0.647551	1.51083e-08	-0.421983	-1.06902	-0.647082	4.16669e-22	-0.647551	1.51083e-08	5.30152e-06
ENSMUSG00000026167	Wnt10a	-0.0409823	0.598735	0.640843	0.00209252	-0.638811	0.000906187	0.640797	0.014548	0.640797	0.014548	0.312544
ENSMUSG00000015709	Arnt2	0.147455	-0.491188	-0.638901	0.0201156	0.277365	-0.361279	-0.63994	0.0342811	-0.63994	0.0342811	0.456586
ENSMUSG00000047473	Zfp30	0.72729	0.0910159	-0.636352	0.000508738	-0.635709	-1.27198	-0.636218	0.00661702	-0.636218	0.00661702	0.196772
ENSMUSG00000025077	Dclre1a	0.418374	-0.214303	-0.633027	1.49303e-12	-1.91219	-2.54486	-0.632696	9.09829e-11	-0.632696	9.09829e-11	4.78888e-08
ENSMUSG00000027551	Zfp64	0.480707	-0.149857	-0.630756	1.29663e-14	-1.96217	-2.59273	-0.630609	3.40576e-11	-0.630609	3.40576e-11	1.9918e-08
ENSMUSG00000045991	Onecut2	1.03897	0.408193	-0.630724	0.0359894	0.57526	-0.0555129	-0.629246	0.0734353	-0.629246	0.0734353	0.590598
ENSMUSG00000018427	Ypel2	0.70456	0.0759253	-0.627321	0.00143511	1.4535	0.824865	-0.628545	0.00390745	-0.628545	0.00390745	0.142331
ENSMUSG00000029442	Wdr66	1.03093	0.407278	-0.624237	0.0396619	-1.72937	-2.35301	-0.621546	0.142369	-0.621546	0.142369	0.715724
ENSMUSG00000028673	Fuca1	0.394163	-0.225729	-0.620078	1.73469e-13	-0.989565	-1.60946	-0.619856	4.14374e-12	-0.619856	4.14374e-12	3.1158e-09
ENSMUSG00000023940	Sgol1	0.593406	-0.0234864	-0.617245	3.65833e-10	-0.685531	-1.30242	-0.616801	9.89343e-17	-0.617245	3.65833e-10	1.75051e-07
ENSMUSG00000028240	Cyp7a1	0.354395	-0.259261	-0.611319	0.147671	-0.0323757	-0.646032	-0.616608	0.218002	-0.616608	0.218002	0.8098
ENSMUSG00000076435	Acsf2	0.0403402	-0.574026	-0.613673	0.00204855	1.71001	1.09565	-0.614695	0.00104526	-0.613673	0.00204855	0.0926709
ENSMUSG00000078786	BC024978	0.404468	-0.208694	-0.612457	0.0083317	2.36595	1.75279	-0.613151	0.000626356	-0.612457	0.0083317	0.229495
ENSMUSG00000002204	Napsa	0.682165	0.0694708	-0.607423	0.0979809	1.15713	0.544438	-0.612274	0.130838	-0.612274	0.130838	0.698449
ENSMUSG00000025477	Inpp5a	0.506041	-0.103137	-0.609934	1.06014e-06	-1.13018	-1.73936	-0.609304	3.12377e-08	-0.609934	1.06014e-06	0.000223201
ENSMUSG00000073733	Rsg1	0.362625	-0.246115	-0.609078	0.000212346	1.10996	0.501219	-0.609078	8.76562e-05	-0.609078	0.000212346	0.0173284
ENSMUSG00000038836	Agbl3	-0.00602098	0.600094	0.60736	0.0134665	-1.95921	-1.3531	0.607696	0.0825607	0.607696	0.0825607	0.618944
ENSMUSG00000031169	Porcn	0.0656334	0.667854	0.602843	0.0376509	-0.62385	-0.0216294	0.604623	0.0831961	0.604623	0.0831961	0.619381
ENSMUSG00000078872	Gm14401	-0.317586	0.286012	0.601498	0.0541684	-1.45781	-0.85421	0.604202	0.0934667	0.604202	0.0934667	0.637582
ENSMUSG00000062742	Gm5239	0.350292	-0.246601	-0.596151	0.0167976	-0.359186	-0.956079	-0.597302	0.0525406	-0.597302	0.0525406	0.535426
ENSMUSG00000035067	Xkr6	-0.157398	0.438002	0.596002	0.023908	-1.03451	-0.439108	0.596973	0.0664225	0.596973	0.0664225	0.577285
ENSMUSG00000060657	Marf1	0.478718	-0.116148	-0.594929	1.14467e-10	-1.67585	-2.27071	-0.594944	3.75347e-09	-0.594944	3.75347e-09	1.51972e-06
ENSMUSG00000065947	mt-Nd4l	0.137979	-0.455096	-0.592917	0.0236742	0.409464	-0.183611	-0.593237	0.0508447	-0.593237	0.0508447	0.527238
ENSMUSG00000031750	Il34	0.080566	-0.508211	-0.589131	1.96033e-08	-1.14822	-1.73699	-0.588848	3.86327e-07	-0.588848	3.86327e-07	8.84102e-05
ENSMUSG00000036295	Lrrn3	0.305994	-0.281627	-0.587834	0.00186521	-0.703246	-1.29087	-0.588099	0.00894645	-0.588099	0.00894645	0.237826
ENSMUSG00000026457	Adipor1	0.181466	-0.404086	-0.585598	1.79458e-10	-2.69407	-3.27962	-0.585568	9.25933e-10	-0.585568	9.25933e-10	4.06137e-07
ENSMUSG00000021211	Akr1c12	0.431673	-0.152887	-0.583296	0.00955813	0.741546	0.156986	-0.585118	0.0205204	-0.585118	0.0205204	0.361013
ENSMUSG00000022562	Oplah	0.671476	0.0871389	-0.585434	0.0146682	-1.36298	-1.94731	-0.584052	0.0629405	-0.584052	0.0629405	0.567005
ENSMUSG00000031545	Gpat4	0.425359	-0.158514	-0.583912	6.29936e-14	-1.8596	-2.44347	-0.583869	8.09468e-10	-0.583869	8.09468e-10	3.7049e-07
ENSMUSG00000044229	Nxpe4	0.411148	-0.170852	-0.58285	8.89279e-05	-1.89287	-2.47487	-0.581988	0.00185052	-0.581988	0.00185052	0.0873563
ENSMUSG00000042333	Tnfrsf14	0.465285	-0.116163	-0.580986	0.00275896	-0.643819	-1.22527	-0.581455	0.0181918	-0.581455	0.0181918	0.346929
ENSMUSG00000006241	Ccdc159	0.418872	-0.160272	-0.579023	0.0254527	-1.3439	-1.92304	-0.579057	0.0906043	-0.579057	0.0906043	0.63368
ENSMUSG00000049036	Tmem121	-0.159482	0.416649	0.57589	4.19634e-05	-2.1718	-1.59567	0.576394	0.00194791	0.576394	0.00194791	0.0903335
ENSMUSG00000032232	Cgnl1	-0.0217231	0.550371	0.572869	0.0142585	-1.07077	-0.498671	0.573638	0.060991	0.573638	0.060991	0.561341
ENSMUSG00000059540	Tcea2	0.769151	0.195117	-0.57302	0.0641088	0.112081	-0.461953	-0.573236	0.12733	-0.573236	0.12733	0.693328
ENSMUSG00000064345	mt-Nd2	0.00821802	-0.562405	-0.570703	0.0585928	-1.17625	-1.74687	-0.570624	0.105654	-0.570624	0.105654	0.658993
ENSMUSG00000056608	Chd9	0.317597	-0.252162	-0.570511	0.00708807	-1.05111	-1.62086	-0.569796	4.61549e-07	-0.570511	0.00708807	0.207911
ENSMUSG00000021903	Galnt15	1.47338	0.901008	-0.578151	0.0552227	-0.876446	-1.44882	-0.569378	0.104647	-0.569378	0.104647	0.657967
ENSMUSG00000055912	Tmem150a	0.0692494	0.634059	0.565636	0.00406429	-0.801495	-0.236685	0.566117	0.0253315	0.566117	0.0253315	0.41152
ENSMUSG00000036533	Cdc42ep3	0.144397	-0.421493	-0.565977	5.52007e-07	0.044296	-0.521594	-0.565948	9.74109e-07	-0.565948	9.74109e-07	0.000209274
ENSMUSG00000034777	Vax2	0.269367	-0.291598	-0.560422	0.00964816	0.405429	-0.155536	-0.561729	0.0206273	-0.561729	0.0206273	0.361303
ENSMUSG00000050103	Agmo	0.280849	0.840528	0.560441	0.00631294	-0.357189	0.20249	0.561203	0.0226346	0.561203	0.0226346	0.383078
ENSMUSG00000028976	Slc2a5	-0.320843	-0.877541	-0.555433	0.101057	0.310513	-0.246185	-0.560556	0.120655	-0.560556	0.120655	0.683603
ENSMUSG00000054589	Gm9949	-0.247014	0.312669	0.560473	0.0209789	-1.1892	-0.629521	0.560305	0.0700809	0.560305	0.0700809	0.58245
ENSMUSG00000036617	Etl4	0.361148	-0.197011	-0.558418	0.000150758	0.113091	-0.445069	-0.558261	5.32381e-06	-0.558418	0.000150758	0.0134494
ENSMUSG00000103793	Pcdhga6	0.599676	1.15831	0.558398	0.00923681	0.725908	1.28454	0.559768	0.00524082	0.558398	0.00923681	0.241401
ENSMUSG00000048921	Zfp689	0.0355264	0.59068	0.554662	0.000258665	-1.76769	-1.21254	0.555933	0.00375414	0.555933	0.00375414	0.1377
ENSMUSG00000021684	Pde8b	0.517172	1.06861	0.550885	0.0010074	-2.4383	-1.88687	0.553343	0.0191722	0.553343	0.0191722	0.350163
ENSMUSG00000071047	Ces1a	1.00835	1.54886	0.53814	0.171721	-2.20123	-1.66073	0.553118	0.335822	0.553118	0.335822	0.883458
ENSMUSG00000027130	Slc12a6	0.0500662	-0.500231	-0.551136	0.0106525	-1.58669	-2.13699	-0.551554	0.042602	-0.551554	0.042602	0.501086
ENSMUSG00000005225	Plekha8	0.0355534	-0.513676	-0.549664	3.96522e-05	-2.7705	-3.31973	-0.549798	0.00161909	-0.549798	0.00161909	0.0796457
ENSMUSG00000054951	9130008F23Rik	-0.449615	0.0995786	0.549408	0.00468	-0.0474205	0.501773	0.549415	0.00520955	0.549415	0.00520955	0.169937
ENSMUSG00000021972	Hmbox1	0.111577	-0.435939	-0.54791	1.60067e-05	-0.100908	-0.648424	-0.547703	1.54303e-05	-0.54791	1.60067e-05	0.00251496
ENSMUSG00000078308	Gm7293	0.501473	-0.0426365	-0.547003	0.0893456	0.855241	0.311132	-0.54409	0.0708498	-0.547003	0.0893456	0.631788
ENSMUSG00000038539	Atf5	0.318243	-0.228181	-0.546511	2.45676e-11	-0.924836	-1.47126	-0.546534	1.02145e-08	-0.546534	1.02145e-08	3.70788e-06
ENSMUSG00000057863	Rpl36	0.112722	0.656204	0.543021	0.253881	-4.58714	-4.04366	0.546263	0.519786	0.546263	0.519786	0.936885
ENSMUSG00000035045	Zc3h12b	0.263429	-0.279191	-0.543559	0.00653961	-1.58114	-2.12376	-0.543306	0.0307405	-0.543306	0.0307405	0.442083
ENSMUSG00000028573	Fggy	0.609397	0.066427	-0.543155	3.77086e-07	-0.715479	-1.25845	-0.542845	2.13488e-05	-0.542845	2.13488e-05	0.00312137
ENSMUSG00000023947	Nfkbie	0.311112	-0.231357	-0.542662	0.0346009	0.765519	0.22305	-0.542823	0.0372389	-0.542823	0.0372389	0.471737
ENSMUSG00000008734	Gprc5b	0.436573	-0.104879	-0.541632	1.07427e-05	0.36317	-0.178282	-0.541575	9.12955e-06	-0.541632	1.07427e-05	0.00191675
ENSMUSG00000041797	Abca9	0.243496	-0.297156	-0.541754	0.012426	-0.888161	-1.42881	-0.541376	0.0299775	-0.541376	0.0299775	0.437589
ENSMUSG00000031380	Vegfd	0.0546364	-0.481501	-0.536173	1.65427e-16	0.931408	0.39527	-0.53617	4.69105e-16	-0.53617	4.69105e-16	8.23045e-13
ENSMUSG00000079043	Fastkd5	-0.405609	-0.939426	-0.533892	0.0139834	-1.05927	-1.59309	-0.535261	0.0427549	-0.535261	0.0427549	0.501854
ENSMUSG00000050619	Zscan29	0.418811	-0.115844	-0.535041	9.27295e-05	-1.12685	-1.66151	-0.534664	0.00152218	-0.534664	0.00152218	0.0763045
ENSMUSG00000025407	Gli1	0.108749	0.640065	0.531049	0.0411358	-1.80361	-1.27229	0.533537	0.12369	0.533537	0.12369	0.689792
ENSMUSG00000026925	Inpp5e	0.347922	-0.185343	-0.533559	3.79378e-07	-1.1439	-1.67717	-0.533321	2.33981e-05	-0.533321	2.33981e-05	0.00328416
ENSMUSG00000027420	Bfsp1	0.152323	-0.379264	-0.53239	0.00267004	-0.37925	-0.910836	-0.531883	0.00656487	-0.531883	0.00656487	0.195774
ENSMUSG00000052151	Plpp2	0.173469	-0.355183	-0.52889	3.27244e-07	-1.27291	-1.80156	-0.528795	2.75566e-05	-0.528795	2.75566e-05	0.00369485
ENSMUSG00000029027	Dffb	-0.246157	0.280989	0.528754	0.0412497	-0.611454	-0.0843084	0.528001	0.0983748	0.528001	0.0983748	0.645631
ENSMUSG00000037211	Spry1	0.54815	0.0207325	-0.528186	0.0570207	-0.628089	-1.15551	-0.527627	0.10722	-0.527627	0.10722	0.660526
ENSMUSG00000064363	mt-Nd4	-0.0275876	-0.553228	-0.525556	0.0546641	-1.30866	-1.83431	-0.52574	0.0938626	-0.52574	0.0938626	0.638145
ENSMUSG00000038059	Smim3	-0.572021	-0.0484418	0.52506	0.0614761	1.2524	1.77598	0.52376	0.0257155	0.52506	0.0614761	0.563728
ENSMUSG00000021065	Fut8	0.111662	-0.41199	-0.524268	1.40006e-06	-1.32701	-1.85066	-0.523804	1.0565e-08	-0.524268	1.40006e-06	0.000281618
ENSMUSG00000090083	Rnf8	-0.111374	0.411178	0.522148	0.079205	-2.07689	-1.55434	0.524075	0.192112	0.524075	0.192112	0.77903
ENSMUSG00000028629	Exo5	0.249657	-0.274227	-0.524014	1.28641e-08	-1.18592	-1.70981	-0.524012	7.96039e-06	-0.524012	7.96039e-06	0.00144481
ENSMUSG00000002831	Plin4	0.58173	0.0575899	-0.524872	0.129712	0.0935159	-0.430624	-0.523999	0.194221	-0.523999	0.194221	0.781561
ENSMUSG00000017830	Dhx58	0.0947917	-0.427632	-0.52352	0.0383747	-0.852256	-1.37468	-0.523633	0.0822321	-0.523633	0.0822321	0.617444
ENSMUSG00000066800	Rnasel	0.585999	0.0627404	-0.524674	0.0228342	-0.349215	-0.872473	-0.522979	0.0371844	-0.522979	0.0371844	0.471615
ENSMUSG00000020656	Grhl1	0.273615	-0.245767	-0.519641	0.100919	-0.19665	-0.716032	-0.520188	0.161588	-0.520188	0.161588	0.746105
ENSMUSG00000038274	Fau	0.104116	-0.412445	-0.510333	0.101632	3.51207	2.99551	-0.517007	0.140031	-0.517007	0.140031	0.711907
ENSMUSG00000014361	Mertk	-0.126399	0.389	0.514324	0.124856	-0.681628	-0.166229	0.516853	0.172079	0.516853	0.172079	0.753212
ENSMUSG00000056895	Hist3h2ba	0.411942	-0.0998094	-0.512216	0.0756583	0.113964	-0.397787	-0.511941	0.117323	-0.511941	0.117323	0.679847
ENSMUSG00000049916	2610318N02Rik	0.0774258	-0.433376	-0.511975	0.00267035	-1.77328	-2.28408	-0.511173	0.0143104	-0.511173	0.0143104	0.30997
ENSMUSG00000016496	Cd274	0.347791	-0.1604	-0.510894	0.103381	-0.469827	-0.978018	-0.509209	0.159518	-0.509209	0.159518	0.745994
ENSMUSG00000011263	Exoc3l2	0.379317	-0.129221	-0.508688	0.00406089	-0.942432	-1.45097	-0.508489	0.0236011	-0.508489	0.0236011	0.393738
ENSMUSG00000038777	Sema6c	0.469909	0.974016	0.506045	0.101146	-1.59993	-1.09582	0.50821	0.25715	0.50821	0.25715	0.835857
ENSMUSG00000040265	Dnm3	-0.143679	0.363744	0.507498	0.0625948	0.328417	0.83584	0.508474	0.0569469	0.507498	0.0625948	0.567005
ENSMUSG00000040274	Cdk6	0.125428	-0.380185	-0.505608	8.08918e-07	0.758039	0.252427	-0.50561	2.08312e-10	-0.505608	8.08918e-07	0.000177406
ENSMUSG00000042428	Mgat3	0.484771	0.983639	0.499475	0.0678576	-2.46108	-1.96222	0.503701	0.226561	0.503701	0.226561	0.815879
ENSMUSG00000043384	Gprasp1	0.632072	0.129655	-0.503339	0.000741299	-1.25158	-1.75399	-0.502332	0.000318745	-0.503339	0.000741299	0.0481707
ENSMUSG00000018819	Lsp1	0.276863	0.775276	0.496597	0.0850536	-2.72981	-2.23139	0.501377	0.215847	0.501377	0.215847	0.808766
ENSMUSG00000038319	Kcnh2	0.26092	-0.239085	-0.49918	0.0847706	-0.287023	-0.787028	-0.50112	0.154411	-0.50112	0.154411	0.73785
ENSMUSG00000061356	Nuggc	-0.645771	-0.144487	0.501448	0.165171	-0.0827282	0.418556	0.500692	0.171151	0.500692	0.171151	0.752717
ENSMUSG00000023963	Cyp39a1	0.4669	-0.0311301	-0.498218	0.00450161	1.69101	1.19298	-0.497903	0.000115127	-0.498218	0.00450161	0.154755
ENSMUSG00000059554	Ccdc28a	-0.0264296	0.470358	0.497418	0.0389374	-0.320503	0.176285	0.497621	0.0685189	0.497621	0.0685189	0.57868
ENSMUSG00000031906	Smpd3	0.0179776	-0.478898	-0.497154	0.000156347	-0.61673	-1.11361	-0.497305	0.000822235	-0.497305	0.000822235	0.0518304
ENSMUSG00000024789	Jak2	0.262599	-0.23214	-0.495505	0.00014586	-2.62073	-3.11547	-0.494795	9.89982e-07	-0.495505	0.00014586	0.0132368
ENSMUSG00000022475	Hdac7	0.358641	-0.136694	-0.495426	1.04396e-10	-0.892648	-1.38798	-0.495387	5.33185e-09	-0.495387	5.33185e-09	2.07883e-06
ENSMUSG00000060081	Hist1h2aa	0.492743	-0.00268154	-0.496327	0.00425445	0.180852	-0.314573	-0.495312	0.00632248	-0.495312	0.00632248	0.190707
ENSMUSG00000029600	Rita1	0.20437	-0.290294	-0.494908	0.000679904	-0.970416	-1.46508	-0.494795	0.00646163	-0.494795	0.00646163	0.194304
ENSMUSG00000023150	Ivns1abp	0.287695	-0.206686	-0.494483	3.28853e-10	-1.77876	-2.27314	-0.494323	1.9502e-07	-0.494323	1.9502e-07	4.82761e-05
ENSMUSG00000061533	Cep128	0.202237	-0.289472	-0.492411	5.03843e-05	-1.75102	-2.24273	-0.49185	7.9054e-08	-0.492411	5.03843e-05	0.00576517
ENSMUSG00000051736	Fam229b	0.297031	-0.193966	-0.491368	0.00653766	-0.615023	-1.10602	-0.491493	0.0235749	-0.491493	0.0235749	0.393738
ENSMUSG00000070390	Nlrp1b	0.358588	-0.131937	-0.490141	0.0597051	-0.37385	-0.864375	-0.490713	0.11519	-0.490713	0.11519	0.674792
ENSMUSG00000001288	Rarg	0.266692	-0.223524	-0.490371	1.36928e-07	-0.844001	-1.33422	-0.490205	3.13488e-09	-0.490371	1.36928e-07	3.69601e-05
ENSMUSG00000039903	Eva1c	0.242098	-0.247199	-0.490644	0.00110841	-1.02846	-1.51776	-0.489538	0.00343048	-0.489538	0.00343048	0.131319
ENSMUSG00000064341	mt-Nd1	0.0202053	-0.469071	-0.489164	0.0899811	-4.03414	-4.52342	-0.489246	0.154694	-0.489246	0.154694	0.738799
ENSMUSG00000079427	Mthfsl	-0.206153	0.282931	0.488694	0.00883675	0.804469	1.29355	0.489296	0.00156426	0.488694	0.00883675	0.237826
ENSMUSG00000089945	Pakap	0.176661	-0.310647	-0.488482	0.0128665	0.246008	-0.241301	-0.487819	0.0110283	-0.488482	0.0128665	0.291103
ENSMUSG00000041605	5730559C18Rik	-0.211272	0.276451	0.488624	0.0506761	0.072876	0.560597	0.488388	0.0703494	0.488388	0.0703494	0.58364
ENSMUSG00000040429	Mterf1a	-0.0920306	0.395862	0.487314	0.00134835	-1.1903	-0.702412	0.488143	0.00505465	0.488143	0.00505465	0.167328
ENSMUSG00000037750	Fam222b	0.0640913	-0.423353	-0.487045	4.85101e-05	0.562945	0.0755008	-0.487593	0.000964983	-0.487593	0.000964983	0.0567507
ENSMUSG00000026017	Carf	0.399633	-0.0837037	-0.484689	0.00631327	-1.42135	-1.90469	-0.483499	0.0210851	-0.483499	0.0210851	0.366275
ENSMUSG00000003420	Fcgrt	0.437244	-0.0447874	-0.482009	0.000348065	0.193648	-0.288384	-0.481924	0.000555306	-0.481924	0.000555306	0.0382072
ENSMUSG00000054434	Tmem120b	0.0741308	0.555051	0.481031	0.00118945	-0.206644	0.274276	0.481282	0.00372776	0.481282	0.00372776	0.137692
ENSMUSG00000046688	Tifa	-0.162335	0.317862	0.484681	0.143634	0.259609	0.739806	0.481161	0.198226	0.481161	0.198226	0.786759
ENSMUSG00000000355	Mcts1	-0.289802	0.189507	0.479497	0.00627767	0.82333	1.30264	0.479531	0.00306942	0.479497	0.00627767	0.190447
ENSMUSG00000036528	Ppfibp2	0.452542	-0.0254575	-0.478703	0.0512868	-0.592862	-1.07086	-0.478265	0.107892	-0.478265	0.107892	0.662023
ENSMUSG00000024952	Rps6ka4	0.110035	-0.367363	-0.477435	2.84236e-08	-1.12719	-1.60458	-0.477435	7.08639e-10	-0.477435	2.84236e-08	9.65211e-06
ENSMUSG00000030922	Lyrm1	-0.0898018	0.386766	0.477006	0.00733957	0.657488	1.13406	0.476885	0.00611674	0.477006	0.00733957	0.211681
ENSMUSG00000016984	Etaa1	0.0672167	-0.408847	-0.476611	0.0010653	-1.5176	-1.99366	-0.476195	2.28693e-05	-0.476611	0.0010653	0.0602928
ENSMUSG00000073436	Eme2	-0.364216	0.111642	0.475183	0.146802	-0.868319	-0.392462	0.47582	0.203914	0.47582	0.203914	0.79063
ENSMUSG00000022546	Gpt	0.279928	0.753261	0.472429	0.0441399	-4.11959	-3.64626	0.475658	0.177893	0.475658	0.177893	0.759469
ENSMUSG00000057156	Homez	0.288356	0.762376	0.474741	0.017243	-0.881591	-0.407571	0.475238	0.0685537	0.475238	0.0685537	0.57868
ENSMUSG00000051984	Sec31b	0.0904574	-0.380813	-0.472598	0.0910299	-2.10815	-2.57942	-0.472882	0.198694	-0.472882	0.198694	0.786831
ENSMUSG00000044566	Cage1	0.201655	-0.270886	-0.473171	0.018863	-1.16211	-1.63465	-0.472878	0.0611609	-0.472878	0.0611609	0.562306
ENSMUSG00000078920	Ifi47	0.239177	0.710003	0.47276	0.134033	0.290949	0.761776	0.472862	0.170161	0.472862	0.170161	0.752717
ENSMUSG00000047875	Gpr157	0.0904022	0.560763	0.472728	0.0962193	-0.736148	-0.265788	0.472838	0.201979	0.472838	0.201979	0.788603
ENSMUSG00000003134	Tbc1d8	0.112425	-0.358432	-0.469937	0.118592	-1.1017	-1.57256	-0.472507	0.22006	-0.472507	0.22006	0.811258
ENSMUSG00000045506	A930002H24Rik	-0.248421	0.223308	0.47163	0.0397956	-0.466966	0.0047617	0.472428	0.0619083	0.472428	0.0619083	0.565709
ENSMUSG00000025002	Cyp2c55	0.103476	-0.368203	-0.471866	0.000621196	-1.10571	-1.57739	-0.471823	0.000941944	-0.471823	0.000941944	0.0560938
ENSMUSG00000064367	mt-Nd5	0.0813615	-0.389413	-0.470638	0.0532164	0.259417	-0.211359	-0.470629	0.0956829	-0.470629	0.0956829	0.642858
ENSMUSG00000064370	mt-Cytb	0.0801551	-0.388976	-0.469199	0.0563936	-0.988922	-1.45805	-0.46901	0.106944	-0.46901	0.106944	0.660526
ENSMUSG00000038976	Ppp1r9b	0.270027	-0.198216	-0.468416	1.6554e-06	-2.07026	-2.5385	-0.468273	6.38581e-05	-0.468273	6.38581e-05	0.00665578
ENSMUSG00000051457	Spn	-0.544067	-0.0761238	0.467679	0.0948847	-0.993522	-0.525579	0.468116	0.153287	0.468116	0.153287	0.736766
ENSMUSG00000021108	Prkch	-0.0381362	0.427768	0.466238	0.120026	0.288369	0.754273	0.4669	0.1239	0.4669	0.1239	0.689792
ENSMUSG00000040364	Sec1	0.103539	0.568802	0.466022	0.0510213	-0.370715	0.094548	0.466354	0.0981603	0.466354	0.0981603	0.644624
ENSMUSG00000020930	Ccdc103	0.479988	0.0143171	-0.46731	0.120802	-0.100845	-0.566517	-0.465393	0.176309	-0.465393	0.176309	0.756937
ENSMUSG00000063450	Syne2	0.0755209	-0.387609	-0.463697	0.0044179	-2.70916	-3.17229	-0.463083	2.81036e-06	-0.463697	0.0044179	0.152984
ENSMUSG00000021872	Rnase10	-0.264586	-0.725433	-0.459707	0.129481	-0.0271808	-0.488027	-0.463506	0.172184	-0.463506	0.172184	0.753288
ENSMUSG00000005986	Ankrd13d	0.286942	0.747721	0.45963	0.0945136	-2.74286	-2.28208	0.463459	0.239871	0.463459	0.239871	0.824009
ENSMUSG00000000142	Axin2	0.385124	-0.0768839	-0.462899	0.257588	-0.234047	-0.696055	-0.46221	0.334427	-0.46221	0.334427	0.883157
ENSMUSG00000007989	Fzd3	0.193548	-0.268123	-0.462052	0.000575324	-1.82609	-2.28776	-0.461858	0.00703282	-0.461858	0.00703282	0.207911
ENSMUSG00000053030	Spink2	-0.410252	0.0504315	0.463518	0.164656	-0.206921	0.253762	0.461526	0.220589	0.461526	0.220589	0.811258
ENSMUSG00000038831	Ralgps1	0.482368	0.0225265	-0.460139	0.00506938	-0.875766	-1.33561	-0.459756	0.0275619	-0.459756	0.0275619	0.426812
ENSMUSG00000026087	Mrpl30	0.0588804	-0.398753	-0.457664	3.9295e-06	-0.256892	-0.714526	-0.457657	2.21801e-05	-0.457657	2.21801e-05	0.00319849
ENSMUSG00000059588	Calcrl	0.155112	-0.301758	-0.457886	0.00515599	-0.35847	-0.815339	-0.457234	0.00710149	-0.457234	0.00710149	0.207911
ENSMUSG00000058571	Gpc6	0.600511	0.144292	-0.455976	0.00741675	0.115418	-0.340801	-0.456117	0.0232139	-0.456117	0.0232139	0.390997
ENSMUSG00000036452	Arhgap26	-0.115104	-0.569366	-0.455214	0.0729744	0.1805	-0.273761	-0.455751	0.0889094	-0.455751	0.0889094	0.631788
ENSMUSG00000047123	Ticam1	0.296639	-0.158416	-0.455213	3.91662e-05	-0.0238998	-0.478955	-0.455249	0.000185666	-0.455249	0.000185666	0.0155119
ENSMUSG00000003813	Rad23a	0.393419	-0.0617913	-0.455228	7.42779e-09	-0.375203	-0.830413	-0.455129	9.68899e-09	-0.455129	9.68899e-09	3.64271e-06
ENSMUSG00000071295	Gm10323	-0.137095	0.317438	0.45619	0.0214051	0.170056	0.624589	0.454954	0.0468644	0.454954	0.0468644	0.51713
ENSMUSG00000048368	Omd	-0.143744	0.310421	0.453832	0.0539815	1.04212	1.49628	0.45439	0.0104542	0.453832	0.0539815	0.541092
ENSMUSG00000090877	Hspa1b	-0.18968	0.263297	0.452468	0.0180933	-1.69284	-1.23986	0.453414	0.0637953	0.453414	0.0637953	0.568745
ENSMUSG00000024600	Slc27a6	0.304647	-0.148284	-0.453241	0.0397221	0.385586	-0.0673447	-0.45341	0.0542808	-0.45341	0.0542808	0.541706
ENSMUSG00000025064	Col17a1	-0.594242	-0.141258	0.452529	0.000680546	-1.38497	-0.931988	0.453077	0.0025627	0.453077	0.0025627	0.107054
ENSMUSG00000022469	Rapgef3	0.12142	0.573253	0.452203	0.0270216	-1.2461	-0.794271	0.453035	0.0927878	0.453035	0.0927878	0.635923
ENSMUSG00000037348	Paqr7	0.0494337	0.501883	0.452584	0.00621454	0.529645	0.982094	0.452704	0.00517472	0.452584	0.00621454	0.190176
ENSMUSG00000026640	Plxna2	-0.129869	-0.5818	-0.452233	4.74706e-06	-1.31193	-1.76386	-0.452076	9.15424e-05	-0.452076	9.15424e-05	0.00909119
ENSMUSG00000037703	Lzts3	0.183224	-0.268686	-0.452177	8.59611e-05	-1.1854	-1.6373	-0.452061	0.00147728	-0.452061	0.00147728	0.0751272
ENSMUSG00000042677	Zc3h12a	0.145611	-0.303756	-0.44939	0.000444808	-0.198814	-0.648181	-0.449498	0.00206133	-0.449498	0.00206133	0.0927336
ENSMUSG00000034071	Zfp551	0.232439	-0.215905	-0.448338	0.0339516	-1.27071	-1.71905	-0.448808	0.0993532	-0.448808	0.0993532	0.64604
ENSMUSG00000104346	Pcdhga3	0.477185	0.0283867	-0.447104	0.0579914	1.06784	0.619043	-0.448709	0.0842845	-0.448709	0.0842845	0.620475
ENSMUSG00000044966	Fbxo48	-0.23532	-0.681671	-0.448594	0.101242	-1.44805	-1.8944	-0.448493	0.170294	-0.448493	0.170294	0.752717
ENSMUSG00000029638	Glcci1	-0.0843217	-0.531712	-0.448011	0.000928246	-1.13826	-1.58565	-0.447861	0.00300294	-0.447861	0.00300294	0.11929
ENSMUSG00000039556	Ppp1r3f	0.208261	-0.238069	-0.447795	0.0933335	-1.34159	-1.78792	-0.44706	0.180338	-0.44706	0.180338	0.761479
ENSMUSG00000027803	Wwtr1	0.467908	0.0209441	-0.447031	4.47807e-08	0.111492	-0.335472	-0.447031	4.58891e-09	-0.447031	4.47807e-08	1.47315e-05
ENSMUSG00000024726	Carnmt1	-0.0271994	-0.473131	-0.444901	0.057498	0.212079	-0.233852	-0.446629	0.0972386	-0.446629	0.0972386	0.644624
ENSMUSG00000020700	Map3k3	0.22711	-0.218709	-0.446062	7.66113e-08	-2.61817	-3.06399	-0.445897	7.25251e-11	-0.446062	7.66113e-08	2.17969e-05
ENSMUSG00000021611	Tert	0.268341	-0.176642	-0.445498	0.0377797	-0.130999	-0.575982	-0.44556	0.069727	-0.44556	0.069727	0.58245
ENSMUSG00000011257	Pabpc4	-0.0233372	-0.467705	-0.444517	3.9138e-10	-1.75918	-2.20355	-0.444353	1.08302e-09	-0.444353	1.08302e-09	4.56037e-07
ENSMUSG00000074793	Hspa12b	0.280616	-0.163786	-0.443918	0.00182684	1.2567	0.8123	-0.444528	0.00156012	-0.443918	0.00182684	0.0871883
ENSMUSG00000103144	Pcdhga1	0.352721	0.794197	0.443489	0.0869013	1.04283	1.48431	0.442565	0.0786125	0.443489	0.0869013	0.629802
ENSMUSG00000069439	Gm8444	0.134719	-0.308085	-0.443089	0.0618205	-0.803063	-1.24587	-0.443458	0.123728	-0.443458	0.123728	0.689792
ENSMUSG00000052135	Foxo6	-0.0151713	0.429398	0.443329	0.0320479	-0.460458	-0.0158885	0.44526	0.0307468	0.443329	0.0320479	0.448891
ENSMUSG00000034042	Gpbp1l1	0.236817	-0.205953	-0.442919	9.66138e-05	-2.87563	-3.3184	-0.442682	0.00248454	-0.442682	0.00248454	0.10632
ENSMUSG00000061451	Tmem151a	0.236199	0.676979	0.440933	0.000636868	-0.697221	-0.256441	0.441307	0.00565733	0.441307	0.00565733	0.177379
ENSMUSG00000035936	Aldh5a1	0.165676	-0.273075	-0.439056	0.0178924	0.572083	0.133332	-0.438919	0.0202369	-0.438919	0.0202369	0.359854
ENSMUSG00000052353	Cemip	0.176772	0.612401	0.435816	0.0904263	-0.986149	-0.55052	0.437853	0.178299	0.437853	0.178299	0.759469
ENSMUSG00000048796	Cyb561d1	-0.10402	0.332726	0.437951	0.0300443	0.0485639	0.48531	0.437158	0.0580906	0.437158	0.0580906	0.555422
ENSMUSG00000079083	Jrkl	0.365805	-0.0710089	-0.438978	0.0295139	-1.37808	-1.81489	-0.43707	0.0319275	-0.43707	0.0319275	0.448732
ENSMUSG00000050914	Ankrd37	0.197864	0.633817	0.435654	0.0698157	-0.428465	0.00748761	0.437045	0.105063	0.437045	0.105063	0.658993
ENSMUSG00000049295	Zfp219	0.178727	-0.255826	-0.435098	0.000120665	-1.16974	-1.6043	-0.434591	0.000590382	-0.434591	0.000590382	0.0400965
ENSMUSG00000018209	Stk4	0.505062	0.0712213	-0.43393	1.50149e-06	-0.421227	-0.855068	-0.433754	3.88624e-05	-0.433754	3.88624e-05	0.00475703
ENSMUSG00000073158	9030624G23Rik	-0.230224	0.202389	0.434573	0.101138	-0.0497735	0.382839	0.433365	0.155536	0.433365	0.155536	0.73915
ENSMUSG00000034799	Unc13a	1.13103	0.696258	-0.434484	0.0946888	0.0255382	-0.409233	-0.432747	0.174841	-0.432747	0.174841	0.75597
ENSMUSG00000034295	Fhod3	0.392364	-0.0394003	-0.430617	0.0694154	-0.0255626	-0.457327	-0.431811	0.134758	-0.431811	0.134758	0.705416
ENSMUSG00000040093	Bmf	0.801509	1.2313	0.430176	0.0506284	-0.465813	-0.0360209	0.431768	0.103846	0.431768	0.103846	0.656173
ENSMUSG00000040929	Rfx3	0.270473	-0.160036	-0.43067	0.002816	0.212969	-0.217539	-0.430621	0.00545483	-0.430621	0.00545483	0.174962
ENSMUSG00000080115	Mettl21b	0.159424	-0.269999	-0.430297	0.165589	0.139506	-0.289915	-0.430134	0.2008	-0.430134	0.2008	0.788602
ENSMUSG00000036854	Hspb6	0.25461	-0.175389	-0.428383	0.0230396	1.31638	0.886382	-0.429949	0.0432717	-0.429949	0.0432717	0.502421
ENSMUSG00000034994	Eef2	0.31957	-0.109928	-0.429507	4.57129e-11	-0.0750618	-0.504561	-0.429507	6.15707e-13	-0.429507	4.57129e-11	2.53273e-08
ENSMUSG00000060427	Zfp868	-0.106716	0.322319	0.428076	0.00149049	-1.49217	-1.06314	0.429358	0.00254986	0.429358	0.00254986	0.107054
ENSMUSG00000069302	Hist1h2ah	-0.0806714	0.348124	0.42911	0.0822077	1.12533	1.55412	0.428957	0.133544	0.428957	0.133544	0.701505
ENSMUSG00000061414	Cracr2a	-0.372208	0.0564624	0.429033	0.0972763	-0.952419	-0.523749	0.428677	0.168199	0.428677	0.168199	0.750851
ENSMUSG00000026113	Inpp4a	0.533609	0.105181	-0.42874	0.00128892	-0.217734	-0.646162	-0.428455	0.00139777	-0.428455	0.00139777	0.0724846
ENSMUSG00000031216	Stard8	0.0748495	0.500818	0.424808	0.186938	-0.967522	-0.541553	0.428152	0.266703	0.428152	0.266703	0.843372
ENSMUSG00000019647	Sema6a	0.216612	-0.209228	-0.426164	0.0631734	-0.00427157	-0.430111	-0.426513	0.0962566	-0.426513	0.0962566	0.643638
ENSMUSG00000029499	Pxmp2	-0.265268	0.160254	0.425591	0.0300529	-1.37255	-0.947023	0.425868	0.0901483	0.425868	0.0901483	0.633083
ENSMUSG00000029594	Rbm19	0.349212	-0.0764536	-0.425642	7.56549e-09	-0.185816	-0.611481	-0.425635	1.64876e-07	-0.425635	1.64876e-07	4.33912e-05
ENSMUSG00000090137	Uba52	0.568727	0.143431	-0.423201	0.0158609	3.57555	3.15026	-0.425114	0.0186766	-0.425114	0.0186766	0.348155
ENSMUSG00000020460	Rps27a	0.0778757	-0.346947	-0.424761	0.00897223	-0.164449	-0.589272	-0.424752	0.049167	-0.424752	0.049167	0.521755
ENSMUSG00000009739	Pou6f1	0.496785	0.918453	0.421513	0.0132814	-1.79894	-1.37728	0.422932	0.07222	0.422932	0.07222	0.587569
ENSMUSG00000022443	Myh9	0.0512517	-0.371515	-0.422746	1.97195e-07	0.761132	0.338366	-0.422773	3.61134e-10	-0.422746	1.97195e-07	4.82761e-05
ENSMUSG00000029050	Ski	0.380113	-0.0423491	-0.422671	7.07536e-08	-1.05782	-1.48028	-0.422531	8.37775e-10	-0.422671	7.07536e-08	2.06895e-05
ENSMUSG00000079502	Cfap77	-0.292067	0.130075	0.421965	0.0275078	-0.886399	-0.464258	0.422513	0.0579104	0.422513	0.0579104	0.555422
ENSMUSG00000073910	Mob3b	0.30175	-0.119844	-0.42232	0.010942	1.10137	0.679775	-0.421583	0.00353547	-0.42232	0.010942	0.262383
ENSMUSG00000057176	Ccdc189	-0.134982	0.28628	0.422442	0.0781311	0.0945696	0.515831	0.421817	0.111283	0.421817	0.111283	0.667216
ENSMUSG00000036560	Lgi4	0.538727	0.117597	-0.421756	0.10988	-1.85463	-2.27576	-0.420753	0.245186	-0.420753	0.245186	0.829928
ENSMUSG00000023027	Atf1	0.222303	-0.198373	-0.420747	1.30699e-05	0.464224	0.0435487	-0.420607	4.1074e-10	-0.420747	1.30699e-05	0.00211671
ENSMUSG00000039086	Ss18l1	-0.105759	0.31339	0.419425	0.0314052	-0.902951	-0.483801	0.419792	0.0774379	0.419792	0.0774379	0.602538
ENSMUSG00000027224	Duoxa1	-0.270741	0.14753	0.41759	0.0127519	-0.496827	-0.0785549	0.418494	0.0146495	0.418494	0.0146495	0.313428
ENSMUSG00000026667	Uhmk1	0.024238	-0.39347	-0.417909	1.96569e-05	-1.9224	-2.34011	-0.417828	0.00054212	-0.417828	0.00054212	0.038046
ENSMUSG00000015944	Gatsl2	-0.0966181	0.321233	0.417187	0.0325853	0.51919	0.937042	0.4183	0.0131282	0.417187	0.0325853	0.450287
ENSMUSG00000033417	Cacul1	0.287628	-0.129318	-0.417031	4.18455e-07	-1.06594	-1.48288	-0.417031	1.41915e-09	-0.417031	4.18455e-07	9.3725e-05
ENSMUSG00000029720	Gm20605	0.0818204	-0.334408	-0.4152	0.0516468	-0.00748189	-0.423711	-0.416529	0.107184	-0.416529	0.107184	0.660526
ENSMUSG00000033209	Ttc28	0.417641	0.00178396	-0.416052	0.000257974	0.387927	-0.0279297	-0.415958	3.19563e-06	-0.416052	0.000257974	0.0204567
ENSMUSG00000051041	Olfml1	-0.0659068	0.348496	0.416963	0.291357	0.0533047	0.467707	0.415837	0.342274	0.415837	0.342274	0.885626
ENSMUSG00000033857	Engase	0.210189	-0.205232	-0.415159	0.0254282	0.438654	0.0232333	-0.415612	0.0419509	-0.415612	0.0419509	0.496757
ENSMUSG00000066442	Mthfs	-0.0171074	-0.430768	-0.413053	0.0670683	0.566135	0.152474	-0.414364	0.0837507	-0.414364	0.0837507	0.620475
ENSMUSG00000041571	Selenow	0.165594	0.579631	0.41453	0.0496003	-1.1265	-0.712465	0.414335	0.190859	0.414335	0.190859	0.776884
ENSMUSG00000048647	Exd1	-0.530508	-0.115965	0.416557	0.179351	-0.815783	-0.40124	0.414215	0.266626	0.414215	0.266626	0.843372
ENSMUSG00000021782	Dlg5	0.350591	-0.0630442	-0.413927	0.00347342	-0.315405	-0.72904	-0.413642	4.08393e-07	-0.413927	0.00347342	0.132003
ENSMUSG00000000942	Hoxa4	-0.257148	0.155926	0.413845	0.00121894	1.51023	1.92331	0.413134	0.000523674	0.413845	0.00121894	0.0653994
ENSMUSG00000021245	Mlh3	0.0372909	-0.375435	-0.415187	0.0351245	-1.78927	-2.20199	-0.413574	0.06902	-0.413574	0.06902	0.57868
ENSMUSG00000072763	5430403G16Rik	-0.348875	0.0674631	0.412969	0.0840364	-1.74257	-1.32623	0.416194	0.0314134	0.412969	0.0840364	0.620475
ENSMUSG00000025545	Clybl	-0.367992	0.0449715	0.412907	0.00485678	1.1883	1.60126	0.413119	0.000442661	0.412907	0.00485678	0.164927
ENSMUSG00000027508	Pag1	0.115267	-0.296576	-0.412442	0.003802	-0.203333	-0.615175	-0.412101	0.00594086	-0.412101	0.00594086	0.183939
ENSMUSG00000063146	Clip2	0.613327	0.202042	-0.411349	2.13273e-06	-0.608542	-1.01983	-0.41134	1.27532e-05	-0.41134	1.27532e-05	0.00211671
ENSMUSG00000037225	Fgf2	0.177556	0.586619	0.40937	0.235912	0.259744	0.668806	0.411244	0.24184	0.411244	0.24184	0.82765
ENSMUSG00000002847	Pla1a	-0.633754	-0.221685	0.415578	0.168432	0.0126112	0.42468	0.411167	0.226982	0.411167	0.226982	0.816029
ENSMUSG00000044533	Rps2	-0.168355	0.242665	0.411069	0.0219188	-1.29383	-0.882807	0.410883	0.0968431	0.410883	0.0968431	0.644624
ENSMUSG00000017664	Slc35c2	0.192099	-0.218068	-0.410733	0.00010414	-2.07484	-2.48501	-0.410251	0.000177505	-0.410251	0.000177505	0.0151919
ENSMUSG00000029478	Ncor2	0.362924	-0.0461341	-0.409321	0.00186684	1.53154	1.12248	-0.409063	4.51712e-11	-0.409321	0.00186684	0.0877331
ENSMUSG00000038990	Cables2	-0.117493	0.291412	0.408832	0.000133523	-2.0921	-1.6832	0.409109	0.00467889	0.409109	0.00467889	0.159918
ENSMUSG00000022621	Rabl2	0.164422	-0.244093	-0.408525	3.53248e-05	0.738937	0.330422	-0.408534	2.78693e-05	-0.408525	3.53248e-05	0.00447562
ENSMUSG00000047030	Spata2	0.126254	-0.282014	-0.40835	3.59654e-05	-0.652131	-1.0604	-0.408363	0.000320833	-0.408363	0.000320833	0.0242979
ENSMUSG00000031245	Hmgn5	0.081387	-0.326857	-0.40824	0.0777975	1.96317	1.55493	-0.40824	0.0637534	-0.40824	0.0777975	0.603518
ENSMUSG00000021596	Mctp1	0.112661	-0.295393	-0.409007	0.00947419	-0.717982	-1.12604	-0.408222	0.0186933	-0.408222	0.0186933	0.348155
ENSMUSG00000071656	Lrrn4cl	-0.001968	-0.409307	-0.406001	0.172474	0.295155	-0.112184	-0.407926	0.227713	-0.407926	0.227713	0.816029
ENSMUSG00000034832	Tet3	-0.0381134	-0.444699	-0.407189	0.000822298	-1.52604	-1.93263	-0.406787	0.00247404	-0.406787	0.00247404	0.106303
ENSMUSG00000074151	Nlrc5	-0.178997	0.227393	0.405939	0.0781791	-3.58475	-3.17836	0.406765	0.217071	0.406765	0.217071	0.8098
ENSMUSG00000025758	Plk4	-0.108616	-0.514568	-0.406377	0.0026748	-2.6434	-3.04935	-0.406165	0.000382792	-0.406377	0.0026748	0.109991
ENSMUSG00000039081	Zfp503	-0.236964	0.165563	0.404775	0.161066	0.687231	1.08976	0.402662	0.16083	0.404775	0.161066	0.745994
ENSMUSG00000038256	Bcl9	0.46044	0.0562912	-0.404725	0.000549936	0.384557	-0.0195924	-0.404204	4.0755e-05	-0.404725	0.000549936	0.0380867
ENSMUSG00000038721	Hoxb7	0.252298	0.654102	0.402161	0.143746	0.27106	0.672864	0.403439	0.165891	0.403439	0.165891	0.749528
ENSMUSG00000027165	B230118H07Rik	0.108722	-0.294134	-0.402979	1.19479e-06	-0.881589	-1.28445	-0.402999	3.79352e-05	-0.402999	3.79352e-05	0.00469816
ENSMUSG00000090175	Ugt1a9	-0.441157	-0.0392009	0.405597	0.106406	0.436509	0.838465	0.401909	0.165191	0.401909	0.165191	0.749092
ENSMUSG00000024121	Atp6v0c	0.285666	-0.114848	-0.398334	0.0760019	3.04257	2.64206	-0.400276	0.136853	-0.400276	0.136853	0.709605
ENSMUSG00000036863	Syde2	0.260504	-0.138744	-0.400324	0.00184654	-2.02731	-2.42656	-0.399452	0.00487383	-0.399452	0.00487383	0.164974
ENSMUSG00000013701	Timm23	-0.0220706	-0.422835	-0.399316	0.0287563	2.6164	2.21563	-0.401021	0.0124395	-0.399316	0.0287563	0.426965
ENSMUSG00000052364	B630019K06Rik	0.473131	0.0737657	-0.397885	0.0842207	0.701646	0.302281	-0.399302	0.135575	-0.399302	0.135575	0.707808
ENSMUSG00000059070	Rpl18	0.0468592	-0.351799	-0.398623	0.000149002	-0.403004	-0.801663	-0.398697	0.000788346	-0.398697	0.000788346	0.0501227
ENSMUSG00000056724	Nbeal2	0.45274	0.0541885	-0.399724	0.169896	-1.3543	-1.75285	-0.397783	0.294775	-0.397783	0.294775	0.859464
ENSMUSG00000031029	Eif3f	0.221484	-0.175583	-0.397107	9.70246e-13	0.682788	0.285721	-0.397071	5.75415e-12	-0.397071	5.75415e-12	4.03826e-09
ENSMUSG00000037369	Kdm6a	0.119136	-0.276902	-0.397015	0.00825831	-0.628101	-1.02414	-0.396357	0.00680747	-0.397015	0.00825831	0.229138
ENSMUSG00000066975	Cryba4	0.00842449	0.403091	0.394539	0.196607	-0.749468	-0.354802	0.396495	0.279477	0.396495	0.279477	0.849237
ENSMUSG00000078765	U2af1l4	0.198955	-0.196513	-0.395632	0.0528825	-0.209632	-0.6051	-0.395639	0.0896283	-0.395639	0.0896283	0.631788
ENSMUSG00000020776	Fbf1	0.392481	-0.00273336	-0.395346	1.55152e-06	-2.33193	-2.72714	-0.39525	0.000293464	-0.39525	0.000293464	0.0225496
ENSMUSG00000066838	Zfp772	0.245316	-0.149558	-0.395197	0.0327487	-1.07305	-1.46792	-0.394944	0.0896639	-0.394944	0.0896639	0.631788
ENSMUSG00000033029	1700088E04Rik	-0.136119	0.258165	0.394302	0.0469135	-0.39542	-0.00113669	0.394805	0.0721468	0.394805	0.0721468	0.587569
ENSMUSG00000013997	Nit1	0.340845	-0.0529988	-0.393827	0.000124596	0.384004	-0.00983969	-0.393971	0.000285066	-0.393971	0.000285066	0.0222247
ENSMUSG00000039137	Whrn	0.462634	0.0687196	-0.394412	0.00682067	-2.15508	-2.54899	-0.393734	0.039145	-0.393734	0.039145	0.483661
ENSMUSG00000093989	Rnasek	0.620217	0.222342	-0.393509	0.172904	2.80951	2.41163	-0.397324	0.139902	-0.393509	0.172904	0.753845
ENSMUSG00000056458	Mok	0.553484	0.159562	-0.393739	0.058139	-0.481959	-0.875882	-0.393353	0.129042	-0.393353	0.129042	0.695558
ENSMUSG00000043453	Magea10	-0.356641	0.0359836	0.392622	0.111218	-0.15787	0.234755	0.392546	0.132013	0.392546	0.132013	0.700324
ENSMUSG00000027985	Lef1	-0.0152854	0.377664	0.392485	0.0677099	0.862965	1.25591	0.393208	0.0319512	0.392485	0.0677099	0.578642
ENSMUSG00000024327	Slc39a7	0.382078	-0.0101172	-0.392197	2.70972e-07	-0.106008	-0.498203	-0.392197	1.23372e-07	-0.392197	2.70972e-07	6.33894e-05
ENSMUSG00000024892	Pcx	-0.187034	-0.57838	-0.391944	0.00183251	0.178662	-0.212684	-0.391665	0.000657009	-0.391944	0.00183251	0.0871883
ENSMUSG00000020831	0610010K14Rik	-0.0749254	0.315589	0.391046	0.0200478	1.33031	1.72082	0.390841	0.00830735	0.391046	0.0200478	0.358917
ENSMUSG00000024427	Spry4	-0.0928099	-0.481449	-0.387069	0.0608207	1.20445	0.815808	-0.389153	0.0678759	-0.389153	0.0678759	0.578642
ENSMUSG00000038550	Ciart	0.31919	-0.0687552	-0.387284	0.00647492	0.767965	0.38002	-0.388066	0.0194084	-0.388066	0.0194084	0.352871
ENSMUSG00000075033	Nxpe3	-0.0739287	-0.461497	-0.387886	0.0446142	-1.13429	-1.52186	-0.387832	0.0941125	-0.387832	0.0941125	0.638184
ENSMUSG00000074865	Zfp934	-0.0709646	0.319652	0.387487	0.102293	-1.09557	-0.704951	0.390892	0.0815635	0.387487	0.102293	0.654613
ENSMUSG00000014837	4931428F04Rik	-0.170202	-0.555307	-0.38516	0.155698	-1.52016	-1.90526	-0.387462	0.266464	-0.387462	0.266464	0.843372
ENSMUSG00000040187	Arntl2	-0.245914	0.141246	0.386117	0.141756	-1.38045	-0.993294	0.387291	0.22112	0.387291	0.22112	0.811903
ENSMUSG00000060708	Bloc1s4	-0.195	0.191844	0.386028	0.103266	-4.50717	-4.12032	0.387276	0.258952	0.387276	0.258952	0.83707
ENSMUSG00000093908	Gm5784	0.0138351	0.399941	0.386835	0.0420809	0.648431	1.03454	0.386647	0.0432094	0.386647	0.0432094	0.502421
ENSMUSG00000058444	Map2k5	0.172946	-0.213331	-0.386369	1.48498e-05	-0.582255	-0.968531	-0.386377	9.06489e-05	-0.386377	9.06489e-05	0.0090882
ENSMUSG00000036501	Fam13b	-0.192729	-0.578059	-0.38577	0.00998943	-1.51748	-1.90281	-0.385445	0.00756206	-0.38577	0.00998943	0.250181
ENSMUSG00000054484	Tmem62	0.148887	-0.236855	-0.385864	0.0187106	-0.0450802	-0.430823	-0.385769	0.0390612	-0.385769	0.0390612	0.483661
ENSMUSG00000022967	Ifnar1	0.380634	-0.00507131	-0.385682	1.33258e-08	-0.745007	-1.13071	-0.385663	2.64406e-06	-0.385663	2.64406e-06	0.000497037
ENSMUSG00000048938	Nr1h5	0.0089972	-0.375388	-0.387878	0.0751571	-3.84659	-4.23097	-0.385022	0.109954	-0.385022	0.109954	0.663973
ENSMUSG00000052485	Tmem171	-0.265431	0.119042	0.390756	0.258905	0.601097	0.98557	0.385012	0.323262	0.385012	0.323262	0.877736
ENSMUSG00000026064	Ptp4a1	0.154067	-0.230978	-0.385336	0.000287474	-1.34326	-1.72831	-0.384985	0.000738992	-0.384985	0.000738992	0.0481707
ENSMUSG00000049134	Nrap	0.0678473	-0.315184	-0.385315	0.171978	-0.952432	-1.33546	-0.384558	0.246702	-0.384558	0.246702	0.829991
ENSMUSG00000033961	Zfp446	-0.100098	0.283567	0.383849	0.0182939	-0.0864368	0.297228	0.384099	0.0320142	0.384099	0.0320142	0.448891
ENSMUSG00000050957	Insl6	0.113616	0.495515	0.383085	0.0696223	0.153076	0.534974	0.3828	0.113882	0.3828	0.113882	0.672668
ENSMUSG00000042942	Greb1l	0.185011	-0.196688	-0.38216	0.0057425	-1.57692	-1.95862	-0.381827	0.0266326	-0.381827	0.0266326	0.423507
ENSMUSG00000020389	Cdkl3	0.136584	-0.244743	-0.381574	0.0848432	-1.12605	-1.50737	-0.381827	0.168554	-0.381827	0.168554	0.750851
ENSMUSG00000035967	Ints6l	-0.227606	0.153798	0.380741	0.0342333	-0.852473	-0.471067	0.381659	0.0514632	0.381659	0.0514632	0.528539
ENSMUSG00000089989	Flt3l	-0.0434889	0.337711	0.381194	0.0710449	-0.564416	-0.183216	0.381639	0.125625	0.381639	0.125625	0.691764
ENSMUSG00000042190	Cmklr1	-0.166486	0.214361	0.381172	0.0664257	-0.611414	-0.230567	0.381018	0.121816	0.381018	0.121816	0.685753
ENSMUSG00000079008	Gm14124	-0.168687	0.214954	0.380538	0.0987696	-1.23346	-0.849819	0.383779	0.0676167	0.380538	0.0987696	0.64604
ENSMUSG00000021779	Thrb	0.136239	-0.241827	-0.379545	0.0338474	-0.23654	-0.614606	-0.378153	0.0288942	-0.379545	0.0338474	0.454486
ENSMUSG00000023892	Zfp51	0.438859	0.0608788	-0.379171	0.0147876	-1.12779	-1.50577	-0.37797	0.000711774	-0.379171	0.0147876	0.314482
ENSMUSG00000010721	Lmbr1	0.0067222	0.385419	0.379041	0.01775	-1.87828	-1.49958	0.379119	0.0847631	0.379119	0.0847631	0.621379
ENSMUSG00000051335	Gfod1	0.304484	-0.0739881	-0.378874	0.000357869	-1.40056	-1.77903	-0.378453	0.000121341	-0.378874	0.000357869	0.0267183
ENSMUSG00000078862	Gm14326	-0.0253588	-0.402986	-0.383802	0.149068	-2.40196	-2.77959	-0.37851	0.197651	-0.37851	0.197651	0.785751
ENSMUSG00000041439	Mfsd6	0.111138	-0.265856	-0.377818	0.00903691	-1.46865	-1.84565	-0.377053	0.017689	-0.377053	0.017689	0.342301
ENSMUSG00000073988	Ttpa	0.293136	-0.0834432	-0.37616	0.260428	-0.143753	-0.520332	-0.376564	0.343454	-0.376564	0.343454	0.885626
ENSMUSG00000061983	Rps12	0.0212002	-0.355288	-0.376476	0.00142623	-1.55099	-1.92748	-0.376463	0.0087067	-0.376463	0.0087067	0.236596
ENSMUSG00000045045	Lrfn4	0.240354	-0.135662	-0.376488	0.000273951	-2.76882	-3.14484	-0.376136	0.00146988	-0.376136	0.00146988	0.0751138
ENSMUSG00000031229	Atrx	0.358942	-0.0166457	-0.37574	0.0917654	-0.734692	-1.11028	-0.375657	9.84076e-07	-0.37574	0.0917654	0.63368
ENSMUSG00000094790	Gm6625	0.212776	-0.16226	-0.37744	0.123121	-3.66321	-4.03825	-0.375427	0.247488	-0.375427	0.247488	0.829991
ENSMUSG00000026544	Dusp23	0.263677	0.635362	0.369923	0.328178	-0.564415	-0.19273	0.375406	0.368293	0.375406	0.368293	0.895523
ENSMUSG00000063767	S100a7a	-0.92674	-1.30048	-0.37456	0.144177	-0.246642	-0.620379	-0.375398	0.175227	-0.375398	0.175227	0.75597
ENSMUSG00000026810	Dpm2	-0.123866	0.251283	0.375251	0.00122387	0.902387	1.27754	0.375251	0.00024785	0.375251	0.00122387	0.0653994
ENSMUSG00000028958	Tmub1	0.462913	0.0887976	-0.3742	0.0579862	-0.534733	-0.908849	-0.3742	0.126732	-0.3742	0.126732	0.693235
ENSMUSG00000005198	Polr2a	0.168963	-0.205075	-0.374045	0.00327643	2.29262	1.91858	-0.374029	3.73238e-08	-0.374045	0.00327643	0.126805
ENSMUSG00000027397	Slc20a1	0.187627	-0.186144	-0.374067	8.77283e-06	-1.75096	-2.12473	-0.37387	3.49769e-05	-0.37387	3.49769e-05	0.00447562
ENSMUSG00000020807	4933427D14Rik	0.294478	-0.0786277	-0.373812	0.000135869	-1.60185	-1.97496	-0.37309	0.00012065	-0.373812	0.000135869	0.0124373
ENSMUSG00000090641	Zfp712	0.0854237	-0.28696	-0.373349	0.194995	-0.43422	-0.806604	-0.373793	0.259951	-0.373793	0.259951	0.837875
ENSMUSG00000032030	Cul5	0.275787	-0.097646	-0.3737	0.0134521	-0.100216	-0.473649	-0.373433	0.000320596	-0.3737	0.0134521	0.29753
ENSMUSG00000048482	Bdnf	0.155291	-0.218095	-0.373512	2.28428e-05	0.0980266	-0.27536	-0.373335	3.43593e-07	-0.373512	2.28428e-05	0.00324954
ENSMUSG00000029233	Srd5a3	-0.0634744	0.309867	0.373393	2.10141e-05	0.246335	0.619676	0.373417	2.53193e-05	0.373417	2.53193e-05	0.00347775
ENSMUSG00000024592	C330018D20Rik	-0.1666	0.206167	0.37312	0.00553463	0.61109	0.983857	0.372728	0.00544591	0.37312	0.00553463	0.176287
ENSMUSG00000022012	Enox1	0.141344	-0.231207	-0.373012	0.0149567	-1.24164	-1.61419	-0.3727	0.0483811	-0.3727	0.0483811	0.519386
ENSMUSG00000026072	Il1r1	-0.0647928	-0.436928	-0.372574	1.60751e-05	-1.89576	-2.26789	-0.372225	0.000238997	-0.372225	0.000238997	0.0192055
ENSMUSG00000030921	Trim30a	0.349182	-0.0230328	-0.372238	0.00158434	-0.0102062	-0.382421	-0.372158	0.00407163	-0.372158	0.00407163	0.146287
ENSMUSG00000050132	Sarm1	0.509604	0.137127	-0.372524	0.226649	0.973319	0.600841	-0.371885	0.227415	-0.371885	0.227415	0.816029
ENSMUSG00000000690	Hoxb6	0.0372836	-0.333331	-0.373973	0.120212	-1.78062	-2.15124	-0.371516	0.19628	-0.371516	0.19628	0.783743
ENSMUSG00000026028	Trak2	0.412995	0.0422526	-0.371008	1.84934e-05	-1.84436	-2.2151	-0.370734	9.44292e-06	-0.371008	1.84934e-05	0.00278115
ENSMUSG00000026131	Dst	0.0269875	-0.343659	-0.370987	0.0186559	-3.95619	-4.32683	-0.370633	6.65855e-06	-0.370987	0.0186559	0.348155
ENSMUSG00000059040	Eno1b	-0.115977	-0.486158	-0.37027	0.00190237	-0.756771	-1.12695	-0.370314	0.00827853	-0.370314	0.00827853	0.229138
ENSMUSG00000041429	Nthl1	0.312444	-0.057721	-0.370257	0.000560421	0.733071	0.362906	-0.370257	0.000258549	-0.370257	0.000560421	0.0383088
ENSMUSG00000018476	Kdm6b	0.58803	0.219897	-0.369073	0.0540218	-0.0499835	-0.418117	-0.368085	0.0093624	-0.369073	0.0540218	0.541092
ENSMUSG00000031200	Mtcp1	-0.0907352	0.276167	0.371295	0.25961	-0.160461	0.206441	0.368265	0.356454	0.368265	0.356454	0.890742
ENSMUSG00000028737	Aldh4a1	0.233312	-0.134061	-0.36819	0.0265208	0.444909	0.077536	-0.367417	0.0150888	-0.36819	0.0265208	0.423006
ENSMUSG00000029922	Mkrn1	0.303793	-0.064037	-0.368521	0.00157332	-0.987043	-1.35487	-0.367751	0.00316031	-0.367751	0.00316031	0.124137
ENSMUSG00000028453	Fancg	-0.0144786	0.352511	0.368525	0.0881426	-0.301986	0.0650034	0.367484	0.18588	0.367484	0.18588	0.770757
ENSMUSG00000089682	Bcl2l2	-0.0714462	0.294543	0.3656	0.111316	-1.97956	-1.61357	0.366987	0.231352	0.366987	0.231352	0.819268
ENSMUSG00000020541	Tom1l1	0.354921	-0.0114231	-0.365749	0.0518324	0.493828	0.127484	-0.366569	0.0799362	-0.366569	0.0799362	0.61005
ENSMUSG00000023094	Msrb2	0.056458	-0.309016	-0.365649	0.201172	0.512123	0.146646	-0.366449	0.215807	-0.366449	0.215807	0.808766
ENSMUSG00000017843	Ppp2r5c	0.0860032	-0.27991	-0.36599	4.56169e-05	-1.03579	-1.4017	-0.365893	3.65756e-05	-0.36599	4.56169e-05	0.00545692
ENSMUSG00000028861	Mrps15	0.0558884	-0.309806	-0.365712	5.63653e-05	-0.012234	-0.377928	-0.365656	5.26511e-05	-0.365712	5.63653e-05	0.00599351
ENSMUSG00000059775	Rps26-ps1	-0.021421	0.343765	0.365041	0.0250731	0.213146	0.578332	0.365318	0.00867191	0.365041	0.0250731	0.408582
ENSMUSG00000081058	Hist2h3c2	0.214686	0.579496	0.364498	0.130038	-2.59188	-2.22707	0.364844	0.221448	0.364844	0.221448	0.811976
ENSMUSG00000036377	C530008M17Rik	0.242047	-0.122317	-0.364656	0.00630693	0.681238	0.316875	-0.364426	6.87207e-06	-0.364656	0.00630693	0.190707
ENSMUSG00000036570	Fxyd1	0.201538	0.56521	0.3643	0.167344	0.72812	1.09179	0.364675	0.15837	0.3643	0.167344	0.75036
ENSMUSG00000039648	Kyat1	0.174422	-0.189381	-0.36312	0.0698209	0.500747	0.136944	-0.364085	0.0953789	-0.364085	0.0953789	0.642389
ENSMUSG00000074994	Qser1	0.257925	-0.105547	-0.36395	0.117119	-0.51805	-0.881522	-0.363538	0.00144414	-0.36395	0.117119	0.67976
ENSMUSG00000028565	Nfia	0.0788058	-0.284609	-0.363529	0.00225117	1.10815	0.744731	-0.363464	1.64666e-05	-0.363529	0.00225117	0.0991551
ENSMUSG00000028965	Tnfrsf9	-0.44712	-0.811794	-0.363285	0.261559	1.32184	0.957165	-0.366797	0.210102	-0.363285	0.261559	0.838949
ENSMUSG00000030766	Arhgap17	0.0516098	-0.311732	-0.363285	1.29345e-05	1.31253	0.949185	-0.363451	1.71883e-06	-0.363285	1.29345e-05	0.00211671
ENSMUSG00000071757	Zhx2	0.374494	0.0122049	-0.362363	6.00472e-07	-0.626079	-0.988368	-0.36222	4.48877e-05	-0.36222	4.48877e-05	0.00543142
ENSMUSG00000051550	Zfp579	-0.0545462	0.307362	0.362308	0.0320912	0.397029	0.758937	0.362075	0.0406878	0.362075	0.0406878	0.492889
ENSMUSG00000042073	Abhd14b	0.292928	-0.0690431	-0.361932	0.0330205	1.43427	1.0723	-0.361938	0.0155303	-0.361932	0.0330205	0.450287
ENSMUSG00000026463	Atp2b4	0.215814	-0.144657	-0.361868	0.148905	0.673309	0.312839	-0.360645	0.130471	-0.361868	0.148905	0.730099
ENSMUSG00000041298	Katnal1	0.0768727	-0.284317	-0.36142	0.00254309	-0.648868	-1.01006	-0.36136	0.0100857	-0.36136	0.0100857	0.250181
ENSMUSG00000046806	3110062M04Rik	0.0174259	0.377859	0.360832	0.0538265	0.126652	0.487085	0.361156	0.0799854	0.361156	0.0799854	0.61005
ENSMUSG00000029279	Brdt	0.0095062	0.369913	0.359907	0.053029	-0.178445	0.181961	0.360764	0.0630485	0.360764	0.0630485	0.567005
ENSMUSG00000037447	Arid5a	0.132267	-0.228331	-0.360824	0.00217658	0.100293	-0.260304	-0.360637	0.00416334	-0.360637	0.00416334	0.148568
ENSMUSG00000038155	Gstp2	0.248596	-0.11134	-0.356896	0.252881	1.05675	0.696811	-0.360409	0.268152	-0.360409	0.268152	0.844666
ENSMUSG00000042642	Flad1	0.159132	-0.201027	-0.360351	0.000445287	-0.449182	-0.809342	-0.360287	0.00234377	-0.360287	0.00234377	0.101954
ENSMUSG00000035824	Tk2	0.10588	0.465951	0.359726	0.00228269	-0.7591	-0.399028	0.360284	0.00521419	0.360284	0.00521419	0.169937
ENSMUSG00000023009	Nckap5l	0.738408	0.378043	-0.360305	0.0956718	0.961737	0.601372	-0.35992	0.104013	-0.35992	0.104013	0.656441
ENSMUSG00000055560	Zfp459	-0.267255	0.0922027	0.360206	0.35066	-0.503069	-0.143611	0.359875	0.409943	0.359875	0.409943	0.906613
ENSMUSG00000064357	mt-Atp6	0.0746921	-0.284818	-0.359625	0.175056	-2.09204	-2.45155	-0.359617	0.23032	-0.359617	0.23032	0.819268
ENSMUSG00000029372	Ppbp	-0.923061	-1.28148	-0.359584	0.238314	0.515753	0.157334	-0.36106	0.191669	-0.359584	0.238314	0.824009
ENSMUSG00000015702	Anxa9	-0.0654292	0.293228	0.357555	0.0863877	-2.1207	-1.76204	0.35945	0.185898	0.35945	0.185898	0.770757
ENSMUSG00000054874	Pcnx3	0.238167	-0.120612	-0.359003	2.51589e-06	-2.13977	-2.49855	-0.358884	6.07021e-05	-0.358884	6.07021e-05	0.00639011
ENSMUSG00000025933	Tmem14a	-0.0926907	0.265762	0.358276	0.0459272	0.701703	1.06016	0.358592	0.0256113	0.358276	0.0459272	0.516501
ENSMUSG00000059343	Aldoart1	-0.395357	-0.037462	0.350825	0.322768	-3.12785	-2.76995	0.358204	0.384563	0.358204	0.384563	0.898922
ENSMUSG00000036158	Prickle1	0.155882	-0.200968	-0.357733	0.0868728	-0.0455187	-0.402369	-0.357405	0.112703	-0.357405	0.112703	0.669919
ENSMUSG00000032782	Cntrob	0.280573	-0.0764152	-0.357056	3.58643e-05	-0.805395	-1.16238	-0.356884	0.000784242	-0.356884	0.000784242	0.0501227
ENSMUSG00000052658	5830454E08Rik	0.124996	0.479162	0.354904	0.196549	-0.41364	-0.0594745	0.355923	0.279302	0.355923	0.279302	0.849237
ENSMUSG00000063683	Glyat	-1.28278	-1.63457	-0.353095	0.24602	-0.814154	-1.16595	-0.35592	0.269452	-0.35592	0.269452	0.844666
ENSMUSG00000064351	mt-Co1	-0.0812903	-0.437069	-0.355739	0.147423	-3.32682	-3.6826	-0.355807	0.257806	-0.355807	0.257806	0.836142
ENSMUSG00000029380	Cxcl1	-1.49404	-1.84305	-0.346415	0.331861	0.280686	-0.0683262	-0.355007	0.342126	-0.355007	0.342126	0.885626
ENSMUSG00000033405	Nudt15	-0.457858	-0.103336	0.354505	0.152998	0.512552	0.867074	0.354514	0.123447	0.354505	0.152998	0.736766
ENSMUSG00000054808	Actn4	0.102343	-0.251711	-0.354162	0.00294383	2.23127	1.87722	-0.354049	1.34299e-06	-0.354162	0.00294383	0.118281
ENSMUSG00000044043	Pcdhb14	0.00174507	0.354713	0.353453	0.0580869	0.506679	0.859647	0.353346	0.0656035	0.353346	0.0656035	0.57301
ENSMUSG00000034610	Zcchc11	0.22549	-0.127288	-0.352941	0.0268362	-0.568544	-0.921322	-0.352707	0.000261435	-0.352941	0.0268362	0.423869
ENSMUSG00000058173	Smco4	-0.0715389	0.281191	0.352823	0.00427484	0.283401	0.63613	0.352826	0.00821853	0.352826	0.00821853	0.229122
ENSMUSG00000064356	mt-Atp8	0.00150547	-0.351021	-0.352721	0.277749	-1.43873	-1.79125	-0.352601	0.238527	-0.352721	0.277749	0.848356
ENSMUSG00000027993	Trim2	0.0802027	-0.272074	-0.352642	0.00363939	-1.42275	-1.77503	-0.352226	0.000134906	-0.352642	0.00363939	0.136341
ENSMUSG00000037363	Letm2	0.0123482	0.363333	0.351624	0.0660392	-0.186155	0.16483	0.351595	0.116839	0.351595	0.116839	0.67954
ENSMUSG00000003273	Car11	0.302136	0.650591	0.348966	0.166537	-0.636322	-0.287867	0.350562	0.269382	0.350562	0.269382	0.844666
ENSMUSG00000022272	Myo10	0.369317	0.0191493	-0.350244	1.30349e-05	-0.356289	-0.706457	-0.350218	7.14755e-07	-0.350244	1.30349e-05	0.00211671
ENSMUSG00000040372	Gpr63	-0.258038	-0.605214	-0.344773	0.311746	-0.329495	-0.676671	-0.350101	0.385573	-0.350101	0.385573	0.898987
ENSMUSG00000072812	Ahnak2	0.0536261	-0.295888	-0.349588	5.23583e-05	-1.5317	-1.88121	-0.349583	1.77526e-05	-0.349588	5.23583e-05	0.00580185
ENSMUSG00000022791	Tnk2	0.0731629	-0.276175	-0.349551	0.000161836	-1.52034	-1.86968	-0.349356	0.000108195	-0.349551	0.000161836	0.0140797
ENSMUSG00000030986	Dhx32	0.169825	-0.179425	-0.349535	1.89368e-05	-1.43332	-1.78257	-0.34934	7.91421e-05	-0.34934	7.91421e-05	0.00808863
ENSMUSG00000020121	Srgap1	0.128133	-0.220472	-0.349228	0.107525	-0.115363	-0.463969	-0.349042	0.132463	-0.349042	0.132463	0.700324
ENSMUSG00000044986	Tst	-0.212612	0.135458	0.346211	0.180091	-2.66736	-2.31928	0.348772	0.307243	0.348772	0.307243	0.867116
ENSMUSG00000064368	mt-Nd6	-0.100123	-0.448207	-0.347942	0.0709973	0.0763227	-0.271761	-0.348102	0.120141	-0.348102	0.120141	0.68264
ENSMUSG00000056459	Zbtb25	0.100762	-0.247071	-0.347984	0.000292066	-0.0951441	-0.442977	-0.34791	0.00112779	-0.34791	0.00112779	0.0619401
ENSMUSG00000063698	Sfxn4	0.134503	0.482247	0.347574	0.0169158	0.390014	0.737758	0.347865	0.00794093	0.347574	0.0169158	0.336621
ENSMUSG00000039164	Naif1	0.137074	-0.209448	-0.34684	0.00822723	0.525585	0.179063	-0.346467	0.00738312	-0.34684	0.00822723	0.229122
ENSMUSG00000026791	Slc2a8	0.138314	0.484726	0.346365	0.00154869	-0.62435	-0.277937	0.346533	0.00843899	0.346533	0.00843899	0.230746
ENSMUSG00000025373	Rnf41	0.319662	-0.0268288	-0.346693	0.00205555	-1.71504	-2.06153	-0.346377	0.00258251	-0.346377	0.00258251	0.107455
ENSMUSG00000024939	Fam89b	0.166037	-0.179783	-0.346081	0.194516	-0.556541	-0.902361	-0.346273	0.274783	-0.346273	0.274783	0.846827
ENSMUSG00000037306	Man1c1	0.397091	0.0508076	-0.347308	0.0651737	-0.538898	-0.885181	-0.346007	0.0949012	-0.346007	0.0949012	0.640812
ENSMUSG00000020883	Fbxl20	-0.0345253	0.310803	0.345501	0.0010801	-0.548453	-0.203124	0.345522	0.00725025	0.345522	0.00725025	0.210257
ENSMUSG00000057322	Rpl38	0.0606806	-0.284981	-0.345713	0.0865378	0.590256	0.244595	-0.345515	0.196099	-0.345515	0.196099	0.783743
ENSMUSG00000096768	Erdr1	0.149622	-0.195528	-0.345374	0.023566	-0.628061	-0.973211	-0.345254	0.0457013	-0.345254	0.0457013	0.516199
ENSMUSG00000033278	Ptprm	-0.0166497	0.328066	0.344548	0.0241806	-1.97442	-1.6297	0.344975	0.0931242	0.344975	0.0931242	0.63657
ENSMUSG00000026605	Cenpf	0.0659594	-0.278811	-0.344941	0.209028	-0.604586	-0.949356	-0.344842	0.00144151	-0.344941	0.209028	0.797839
ENSMUSG00000051669	AU021092	0.233208	0.577488	0.344515	0.0165988	-0.13865	0.20563	0.344883	0.0360243	0.344883	0.0360243	0.465728
ENSMUSG00000019790	Stxbp5	0.100184	-0.244344	-0.344875	0.00399495	-1.4973	-1.84183	-0.344563	0.00215162	-0.344875	0.00399495	0.144024
ENSMUSG00000098022	Zfp82	0.383994	0.0392826	-0.344935	0.0225455	-1.22763	-1.57234	-0.34457	0.0720097	-0.34457	0.0720097	0.587569
ENSMUSG00000054400	Cklf	-0.16348	0.180452	0.344358	0.00304731	0.547352	0.891285	0.343886	0.00579981	0.343886	0.00579981	0.180635
ENSMUSG00000028468	Rgp1	0.220721	-0.122685	-0.343628	0.000133274	-0.0749707	-0.418376	-0.343343	0.000441699	-0.343343	0.000441699	0.0318477
ENSMUSG00000003847	Nfat5	0.19861	-0.144455	-0.343192	0.0300872	0.700967	0.357903	-0.342985	0.000623845	-0.343192	0.0300872	0.437589
ENSMUSG00000067235	H2-Q10	0.154128	-0.187928	-0.342993	0.0671098	0.538053	0.195997	-0.342197	0.0381473	-0.342993	0.0671098	0.578642
ENSMUSG00000044827	Tlr1	-0.0904895	0.251203	0.342217	0.264024	-1.23084	-0.889147	0.342823	0.376993	0.342823	0.376993	0.896963
ENSMUSG00000028081	Rps3a1	0.158605	-0.183319	-0.341879	0.00232809	-0.86205	-1.20397	-0.341879	3.06124e-05	-0.341879	0.00232809	0.101692
ENSMUSG00000044807	Zfp354c	0.460929	0.120713	-0.341804	0.0988833	0.782374	0.442158	-0.34002	0.0342025	-0.341804	0.0988833	0.64604
ENSMUSG00000056856	Jakmip3	0.595279	0.254457	-0.343142	0.24397	-1.15952	-1.50034	-0.34004	0.376007	-0.34004	0.376007	0.896963
ENSMUSG00000038552	Fndc4	0.2449	-0.0947622	-0.340698	0.0582159	-2.49979	-2.83945	-0.339766	0.149673	-0.339766	0.149673	0.732325
ENSMUSG00000039634	Zfp189	0.0819981	0.421296	0.338214	0.112154	-1.19131	-0.852008	0.339742	0.140154	0.339742	0.140154	0.711907
ENSMUSG00000024240	Epc1	-0.0351015	0.303789	0.33877	2.22891e-05	-1.88379	-1.5449	0.338939	0.00049356	0.338939	0.00049356	0.0353449
ENSMUSG00000045095	Magi1	0.351445	0.0133047	-0.338433	0.000127388	-0.677297	-1.01544	-0.338074	0.000152094	-0.338074	0.000152094	0.0134545
ENSMUSG00000066233	Tmem42	-0.0789648	0.258886	0.33798	0.0192905	0.0771465	0.414997	0.337898	0.0244163	0.337898	0.0244163	0.400343
ENSMUSG00000060601	Nr1h2	0.194408	-0.143172	-0.337819	1.54534e-05	-1.84574	-2.18332	-0.337558	0.000170394	-0.337558	0.000170394	0.0147028
ENSMUSG00000036840	Siah1a	-0.14197	0.195102	0.33689	0.000538367	-0.487752	-0.150681	0.337039	0.000652899	0.337039	0.000652899	0.0435004
ENSMUSG00000029093	Sorcs2	0.810463	0.474061	-0.33699	0.0784426	0.58926	0.252858	-0.335909	0.0569589	-0.33699	0.0784426	0.605548
ENSMUSG00000069309	Hist1h2an	0.192278	-0.144122	-0.336683	0.0842013	0.510778	0.174377	-0.33631	0.067793	-0.336683	0.0842013	0.620475
ENSMUSG00000041570	Camsap2	0.177362	-0.15899	-0.336539	0.0049078	-1.78876	-2.12511	-0.336341	1.75114e-08	-0.336539	0.0049078	0.165062
ENSMUSG00000034480	Diaph2	0.155609	-0.180769	-0.336472	0.0023557	0.979081	0.642702	-0.336472	0.000193523	-0.336472	0.0023557	0.102051
ENSMUSG00000022125	Cln5	-0.0597785	0.276372	0.33605	0.000214953	-0.784739	-0.448589	0.336327	0.000954845	0.336327	0.000954845	0.0564699
ENSMUSG00000038781	Stap2	0.542643	0.205837	-0.337162	0.273521	0.0562672	-0.280538	-0.336159	0.349782	-0.336159	0.349782	0.887133
ENSMUSG00000042063	Zfp386	0.342996	0.00741029	-0.336158	0.0305481	-1.20781	-1.5434	-0.33569	0.00718102	-0.336158	0.0305481	0.44052
ENSMUSG00000074874	Ctla2b	0.454284	0.788984	0.336406	0.0806358	0.160153	0.494854	0.336087	0.16046	0.336087	0.16046	0.745994
ENSMUSG00000023707	Ogfod2	0.092146	0.427596	0.335126	0.0175332	-1.02304	-0.687593	0.335901	0.032873	0.335901	0.032873	0.450287
ENSMUSG00000074731	Zfp345	-0.259146	0.0765039	0.334	0.100158	-1.51072	-1.17507	0.335791	0.116646	0.335791	0.116646	0.679158
ENSMUSG00000025193	Cutc	0.0271658	0.36246	0.335107	0.0113862	-0.0921266	0.243168	0.335564	0.0170115	0.335564	0.0170115	0.337455
ENSMUSG00000039652	Cpeb3	0.285685	-0.0490398	-0.335125	0.0418515	0.813832	0.479107	-0.334879	0.0345609	-0.335125	0.0418515	0.49628
ENSMUSG00000039782	Cpeb2	0.00364534	-0.330857	-0.334818	0.0449889	0.42569	0.0911874	-0.334645	0.0493714	-0.334645	0.0493714	0.522345
ENSMUSG00000073197	5730507C01Rik	0.00845372	0.342034	0.330984	0.147675	-1.61991	-1.28633	0.334301	0.177927	0.334301	0.177927	0.759469
ENSMUSG00000054894	Atp5s	0.52781	0.193588	-0.333499	0.0585095	0.564917	0.230696	-0.33408	0.091949	-0.33408	0.091949	0.63368
ENSMUSG00000025235	Bbs4	0.0652889	0.398767	0.333863	0.0180047	-0.0481754	0.285302	0.333806	0.0433288	0.333806	0.0433288	0.502421
ENSMUSG00000071644	Eef1g	0.11624	-0.217454	-0.333765	2.54381e-05	-0.691429	-1.02512	-0.333765	2.03965e-05	-0.333765	2.54381e-05	0.00347775
ENSMUSG00000017764	Zswim1	0.254087	-0.0793731	-0.333493	0.000210646	0.635363	0.301902	-0.333485	0.000188751	-0.333493	0.000210646	0.017324
ENSMUSG00000024247	Pkdcc	-0.0986469	-0.431034	-0.333639	0.107654	-2.78945	-3.12184	-0.333117	0.212188	-0.333117	0.212188	0.803496
ENSMUSG00000030795	Fus	0.218604	-0.113636	-0.332263	0.00451315	4.86461	4.53237	-0.332232	5.79406e-12	-0.332263	0.00451315	0.154755
ENSMUSG00000035104	Eva1a	0.131812	-0.200074	-0.328702	0.249759	0.536661	0.204775	-0.331814	0.31324	-0.331814	0.31324	0.87168
ENSMUSG00000024754	Tmem2	0.259379	-0.0723886	-0.332077	0.00995188	-1.57096	-1.90273	-0.33167	0.0171049	-0.33167	0.0171049	0.338465
ENSMUSG00000041809	Efhc1	0.491269	0.819639	0.331209	0.279707	-0.063376	0.264994	0.331641	0.376544	0.331641	0.376544	0.896963
ENSMUSG00000032258	Lca5	0.320327	-0.0101164	-0.331236	0.0091286	-0.503205	-0.833648	-0.330417	0.00560418	-0.331236	0.0091286	0.241374
ENSMUSG00000020630	Rnaseh1	0.0190695	-0.312007	-0.331213	0.000332859	-0.116934	-0.44801	-0.331046	0.00112845	-0.331046	0.00112845	0.0619401
ENSMUSG00000005057	Sh2b2	-0.022203	-0.352582	-0.330918	0.0767451	-0.479024	-0.809403	-0.330943	0.118649	-0.330943	0.118649	0.68264
ENSMUSG00000046096	BC030336	-0.320007	0.0107769	0.330458	0.0221419	-1.38277	-1.05199	0.33078	0.0416959	0.33078	0.0416959	0.49628
ENSMUSG00000031789	Cngb1	0.169724	-0.160592	-0.330467	0.177663	-2.48385	-2.81417	-0.330747	0.325375	-0.330747	0.325375	0.878872
ENSMUSG00000052763	Zfp212	0.249184	-0.0816075	-0.330539	0.00265025	0.897323	0.566531	-0.330732	0.00497122	-0.330732	0.00497122	0.166133
ENSMUSG00000000301	Pemt	-0.130114	0.200085	0.329057	0.0482447	-1.29623	-0.966033	0.330563	0.0641247	0.330563	0.0641247	0.568745
ENSMUSG00000037622	Wdtc1	0.320058	-0.00993481	-0.330289	0.000258453	-0.484326	-0.814319	-0.330062	5.99474e-05	-0.330289	0.000258453	0.0204567
ENSMUSG00000034855	Cxcl10	-0.0584392	-0.386967	-0.330223	0.394369	1.55635	1.22782	-0.330041	0.289991	-0.330223	0.394369	0.904441
ENSMUSG00000034333	Zbed4	0.0682987	-0.261433	-0.330156	0.000701772	-3.29199	-3.62172	-0.329921	0.0091716	-0.329921	0.0091716	0.241374
ENSMUSG00000014496	Ankrd28	0.187582	-0.141989	-0.329862	0.00091151	-1.73182	-2.06139	-0.329604	8.09226e-05	-0.329862	0.00091151	0.0548312
ENSMUSG00000019194	Scn1b	0.110032	-0.219525	-0.330658	0.0236328	-2.65317	-2.98273	-0.329726	0.0624617	-0.329726	0.0624617	0.567005
ENSMUSG00000057594	Arl16	-0.145633	0.183913	0.3299	0.00125042	0.265811	0.595357	0.329633	0.00490756	0.329633	0.00490756	0.165062
ENSMUSG00000079484	Phyhd1	1.14981	0.818408	-0.331129	0.218827	0.00430664	-0.32709	-0.329123	0.345081	-0.329123	0.345081	0.886409
ENSMUSG00000038126	Mphosph9	0.0557573	-0.273117	-0.329238	0.00938554	-2.54853	-2.87741	-0.32892	0.0404146	-0.32892	0.0404146	0.491275
ENSMUSG00000020459	Mtif2	-0.215218	-0.54241	-0.32876	0.0458808	-1.37145	-1.69864	-0.327653	0.0405517	-0.32876	0.0458808	0.516501
ENSMUSG00000023965	Fbxl17	0.258099	-0.0704771	-0.328635	3.06808e-05	0.0875153	-0.24106	-0.328662	4.63973e-05	-0.328662	4.63973e-05	0.00548791
ENSMUSG00000079547	H2-DMb1	-0.0734097	0.254606	0.328213	0.0151006	0.268277	0.596293	0.328175	0.0207992	0.328175	0.0207992	0.363709
ENSMUSG00000030990	Pgap2	0.0690923	0.397156	0.327591	0.00267076	-1.73797	-1.40991	0.328167	0.0151327	0.328167	0.0151327	0.318425
ENSMUSG00000023068	Nus1	0.0749802	-0.252418	-0.32769	0.000847176	-0.897757	-1.22516	-0.327354	3.74157e-06	-0.32769	0.000847176	0.0527706
ENSMUSG00000052146	Rps10	0.12113	-0.206468	-0.32755	4.39341e-05	0.560087	0.232489	-0.327532	0.000325103	-0.327532	0.000325103	0.0244454
ENSMUSG00000067851	Arfgef1	0.215838	-0.11121	-0.327216	0.02768	-1.51834	-1.84538	-0.327126	8.79152e-06	-0.327216	0.02768	0.426812
ENSMUSG00000002297	Dbf4	0.0868782	-0.240276	-0.327149	0.0074726	-1.87783	-2.20499	-0.327156	0.000599108	-0.327149	0.0074726	0.214352
ENSMUSG00000039599	Fam149b	-0.0287229	0.297918	0.326412	0.00493676	-2.83969	-2.51305	0.326952	0.0387768	0.326952	0.0387768	0.483661
ENSMUSG00000024712	Rfk	-0.435061	-0.108387	0.326732	0.024932	0.389691	0.716365	0.326649	0.0383168	0.326649	0.0383168	0.479621
ENSMUSG00000074282	Zfp94	0.49871	0.171713	-0.326965	0.222566	-0.802446	-1.12944	-0.326451	0.347566	-0.326451	0.347566	0.887133
ENSMUSG00000010607	Pigyl	-0.143139	0.183286	0.32643	0.00134063	0.202632	0.529056	0.326447	0.00154235	0.326447	0.00154235	0.0766284
ENSMUSG00000020657	Dnajc27	0.119764	-0.205998	-0.325969	0.0991974	-2.35169	-2.67745	-0.326442	0.225663	-0.326442	0.225663	0.81564
ENSMUSG00000035268	Pkig	0.335949	0.661827	0.32539	0.0196134	-2.17236	-1.84648	0.32642	0.0699622	0.32642	0.0699622	0.58245
ENSMUSG00000039201	Tbc1d25	-0.238901	0.0875377	0.326387	0.0160953	0.0666338	0.393073	0.326356	0.017484	0.326356	0.017484	0.341922
ENSMUSG00000043467	Zbtb37	0.234187	-0.0909394	-0.325892	0.0221915	-0.570629	-0.895755	-0.32523	0.0208458	-0.325892	0.0221915	0.37679
ENSMUSG00000040146	Rgl3	0.364185	0.689645	0.325929	0.0165698	-0.173962	0.151498	0.325846	0.0462476	0.325846	0.0462476	0.51713
ENSMUSG00000043998	Mgat2	-0.0552184	-0.380864	-0.325744	1.43827e-06	-1.4834	-1.80904	-0.325659	5.35925e-05	-0.325659	5.35925e-05	0.00581617
ENSMUSG00000047675	Rps8	0.126184	-0.199545	-0.325678	0.000894945	0.582681	0.256952	-0.325635	0.00964385	-0.325635	0.00964385	0.245046
ENSMUSG00000009614	Sardh	-0.00317414	-0.328179	-0.325583	0.0059005	-2.94959	-3.27459	-0.325126	0.0126405	-0.325126	0.0126405	0.290539
ENSMUSG00000006720	Zfp184	0.3802	0.0551719	-0.324859	0.143396	-0.928607	-1.25364	-0.324851	0.251672	-0.324851	0.251672	0.833654
ENSMUSG00000031791	Tmem38a	-0.0552686	0.269705	0.324831	0.00325217	0.23267	0.557644	0.325122	0.0026368	0.324831	0.00325217	0.126331
ENSMUSG00000045160	Bola3	-0.0767808	0.247663	0.324435	0.00161695	-1.13456	-0.810113	0.324514	0.0102161	0.324514	0.0102161	0.250181
ENSMUSG00000071083	NA	-0.15089	0.175238	0.324346	0.131018	-0.715662	-0.389534	0.326567	0.130995	0.324346	0.131018	0.698449
ENSMUSG00000056851	Pcbp2	0.240054	-0.0838834	-0.324022	0.00101723	1.85774	1.5338	-0.323951	3.07485e-10	-0.324022	0.00101723	0.0585156
ENSMUSG00000020027	Socs2	0.159127	0.481119	0.321566	0.221022	-1.98903	-1.66703	0.323901	0.368585	0.323901	0.368585	0.895523
ENSMUSG00000070527	Mkrn3	0.0719505	-0.250618	-0.323038	0.316288	-1.61019	-1.93275	-0.323854	0.432969	-0.323854	0.432969	0.918291
ENSMUSG00000045128	Rpl18a	0.130661	-0.192925	-0.323642	9.65349e-05	0.105702	-0.217884	-0.323642	1.01637e-06	-0.323642	9.65349e-05	0.00917041
ENSMUSG00000043004	Gng2	0.494938	0.818932	0.323367	0.308315	1.49876	1.82275	0.325217	0.186516	0.323367	0.308315	0.867121
ENSMUSG00000042515	Mum1l1	0.0467707	-0.275655	-0.32335	0.11992	0.208713	-0.113713	-0.322917	0.101046	-0.32335	0.11992	0.68264
ENSMUSG00000063488	Zkscan7	0.12574	0.446953	0.321433	0.132512	-1.65041	-1.3292	0.321869	0.271144	0.321869	0.271144	0.844666
ENSMUSG00000030409	Dmpk	0.188366	-0.133177	-0.322554	0.0333706	-1.74717	-2.06871	-0.321512	0.0700262	-0.321512	0.0700262	0.58245
ENSMUSG00000020900	Myh10	0.217154	-0.104234	-0.321422	0.00424099	0.566109	0.244721	-0.321422	1.36767e-10	-0.321422	0.00424099	0.149373
ENSMUSG00000035126	Wdr78	0.0976973	-0.223264	-0.321338	0.0315619	-0.707147	-1.02811	-0.321159	0.0591568	-0.321159	0.0591568	0.55562
ENSMUSG00000049323	Smcr8	0.193914	-0.126606	-0.32071	8.78721e-06	-0.523427	-0.843947	-0.320567	1.83552e-05	-0.320567	1.83552e-05	0.00278115
ENSMUSG00000069268	Hist1h2bf	0.0875706	0.408151	0.320516	0.0620707	0.21442	0.535001	0.320468	0.0449478	0.320516	0.0620707	0.56573
ENSMUSG00000037353	Letmd1	0.0326629	0.352995	0.320151	0.000712999	-1.62399	-1.30366	0.320366	0.00495858	0.320366	0.00495858	0.166133
ENSMUSG00000062997	Rpl35	0.0534639	-0.266168	-0.319672	0.0170906	-0.571741	-0.891373	-0.319732	0.0353897	-0.319732	0.0353897	0.462951
ENSMUSG00000029723	Tsc22d4	0.160738	-0.158469	-0.319608	0.00205395	-1.67036	-1.98957	-0.319267	0.0087826	-0.319267	0.0087826	0.237672
ENSMUSG00000031723	Txnl4b	-0.177992	0.141147	0.319432	0.0260864	-0.0788441	0.240295	0.319134	0.0499015	0.319134	0.0499015	0.524264
ENSMUSG00000001143	Lman2l	0.355943	0.0370323	-0.31896	0.0102305	1.64453	1.32562	-0.318882	0.000632257	-0.31896	0.0102305	0.250181
ENSMUSG00000022708	Zbtb20	0.287587	-0.0307917	-0.31873	0.0466825	0.918112	0.599734	-0.318355	0.00516485	-0.31873	0.0466825	0.51713
ENSMUSG00000022946	Dopey2	0.320612	0.00189889	-0.318898	0.00175195	-0.165158	-0.483871	-0.318665	0.0056105	-0.318665	0.0056105	0.177363
ENSMUSG00000039701	Usp53	0.0508483	-0.266731	-0.318632	0.0373499	-1.53063	-1.84821	-0.317713	0.0242415	-0.318632	0.0373499	0.472045
ENSMUSG00000034429	Zfp707	0.19867	-0.11965	-0.318569	0.00578708	0.012264	-0.306056	-0.318347	0.0101642	-0.318347	0.0101642	0.250181
ENSMUSG00000037742	Eef1a1	0.0901294	-0.227827	-0.317978	1.20808e-05	-0.41702	-0.734976	-0.317978	1.50709e-05	-0.317978	1.50709e-05	0.0024038
ENSMUSG00000034751	Mast4	0.204375	-0.113332	-0.317808	0.00112971	-0.657063	-0.97477	-0.317796	0.000226475	-0.317808	0.00112971	0.0619401
ENSMUSG00000031129	Slc9a9	0.395505	0.0775077	-0.318411	0.0488452	0.44434	0.126343	-0.317781	0.0593576	-0.317781	0.0593576	0.55562
ENSMUSG00000043259	Fam13c	0.26736	-0.049612	-0.317614	0.061454	0.630842	0.31387	-0.317102	0.011091	-0.317614	0.061454	0.563728
ENSMUSG00000050677	Ccdc96	0.281759	0.596725	0.315936	0.302284	-0.426351	-0.111385	0.317311	0.39577	0.317311	0.39577	0.904441
ENSMUSG00000044646	Zbtb7c	-0.276871	0.0400814	0.318113	0.256823	0.3962	0.713152	0.316856	0.264418	0.316856	0.264418	0.84102
ENSMUSG00000032892	Rangrf	-0.116244	-0.432774	-0.316642	0.000383838	-0.823123	-1.13965	-0.316642	0.000304929	-0.316642	0.000383838	0.0284554
ENSMUSG00000045671	Spred2	0.230579	-0.0855801	-0.316565	0.0119926	-0.518649	-0.834808	-0.316198	0.000296773	-0.316565	0.0119926	0.281173
ENSMUSG00000026489	Coq8a	-0.00441086	-0.321822	-0.316157	0.330696	0.857249	0.539838	-0.318217	0.32127	-0.316157	0.330696	0.880213
ENSMUSG00000029004	Kmt2e	0.228436	-0.0868233	-0.315477	0.189107	-0.84938	-1.16464	-0.31537	0.00386046	-0.315477	0.189107	0.776576
ENSMUSG00000019992	Mtfr2	-0.310853	0.00465092	0.315403	0.00577786	1.10793	1.42344	0.315453	0.000413706	0.315403	0.00577786	0.180485
ENSMUSG00000041995	Zbed3	0.0898558	-0.225295	-0.315401	0.00202696	0.233656	-0.0814954	-0.315124	0.00117087	-0.315401	0.00202696	0.0923716
ENSMUSG00000049804	Armcx4	0.118894	-0.195577	-0.315901	0.058796	-1.41417	-1.72864	-0.314755	0.089052	-0.314755	0.089052	0.631788
ENSMUSG00000074519	Zfp971	-0.136365	0.179121	0.314361	0.0962621	-0.452241	-0.136755	0.315666	0.0295715	0.314361	0.0962621	0.643638
ENSMUSG00000055184	Fam72a	-0.421061	-0.106783	0.314316	0.0119666	0.480621	0.794899	0.314345	0.00682492	0.314316	0.0119666	0.281173
ENSMUSG00000034800	Zfp661	0.285989	-0.0277557	-0.313897	0.0307254	-0.567841	-0.881586	-0.31391	0.0729036	-0.31391	0.0729036	0.590252
ENSMUSG00000033253	Szt2	0.230445	-0.0829155	-0.313654	0.000871286	-0.791653	-1.10501	-0.31344	0.000116581	-0.313654	0.000871286	0.0532195
ENSMUSG00000027412	Lpin3	0.0371476	-0.275845	-0.313166	6.97849e-05	-0.960329	-1.27332	-0.312997	9.44656e-05	-0.312997	9.44656e-05	0.00917041
ENSMUSG00000031386	Hcfc1	0.303851	-0.0087671	-0.312689	2.07927e-05	0.402805	0.0901862	-0.312689	7.71202e-08	-0.312689	2.07927e-05	0.00308289
ENSMUSG00000037972	Snn	0.0505952	-0.262045	-0.312852	0.0409082	-1.23889	-1.55153	-0.312636	0.0880922	-0.312636	0.0880922	0.631788
ENSMUSG00000052512	Nav2	0.0504878	-0.261353	-0.31195	0.0189741	0.0883555	-0.223485	-0.311929	0.000240735	-0.31195	0.0189741	0.348535
ENSMUSG00000028211	Trp53inp1	0.0741104	0.385823	0.311444	0.124146	-0.116589	0.195123	0.311768	0.116771	0.311444	0.124146	0.689792
ENSMUSG00000043313	Pcdhb19	0.330737	0.0201645	-0.310115	0.24436	0.204861	-0.105711	-0.310969	0.297694	-0.310969	0.297694	0.860208
ENSMUSG00000021711	Trappc13	0.0586918	-0.251926	-0.310614	7.01028e-05	-0.0762141	-0.386832	-0.310679	0.000107311	-0.310679	0.000107311	0.00999705
ENSMUSG00000033735	Spr	-0.133162	0.177105	0.310451	0.00484785	0.374238	0.684506	0.310357	0.0128769	0.310357	0.0128769	0.291103
ENSMUSG00000078429	Ctdsp2	0.380773	0.0711055	-0.309757	0.00895125	-1.22386	-1.53352	-0.309754	0.027346	-0.309754	0.027346	0.426812
ENSMUSG00000041828	Abca8a	-0.438071	-0.12842	0.30802	0.262756	-0.489258	-0.179607	0.309346	0.280147	0.309346	0.280147	0.849285
ENSMUSG00000039662	Icmt	-0.0525428	0.256744	0.309241	2.37745e-05	-0.395113	-0.0858266	0.309335	0.000149241	0.309335	0.000149241	0.0134278
ENSMUSG00000060771	Tsga10	-0.0983935	-0.40735	-0.310011	0.0977967	-0.778461	-1.08742	-0.309295	0.140326	-0.309295	0.140326	0.711907
ENSMUSG00000061589	Dot1l	0.161949	-0.146736	-0.308742	0.00635696	-0.703653	-1.01234	-0.308599	0.0144452	-0.308599	0.0144452	0.312247
ENSMUSG00000044060	A830010M20Rik	0.103837	-0.204549	-0.312205	0.171878	-1.34579	-1.65418	-0.308448	0.178756	-0.308448	0.178756	0.759485
ENSMUSG00000055923	Aasdh	0.0566655	-0.250815	-0.308092	0.0666674	-2.65173	-2.95922	-0.308012	0.166772	-0.308012	0.166772	0.749599
ENSMUSG00000022064	Pibf1	-0.0197803	-0.326979	-0.308352	0.168316	-0.326263	-0.633462	-0.307649	0.194655	-0.307649	0.194655	0.782112
ENSMUSG00000029657	Hsph1	-0.0328026	-0.339538	-0.306824	0.00708403	1.83363	1.5269	-0.306802	4.30545e-05	-0.306824	0.00708403	0.207911
ENSMUSG00000037098	Rab11fip3	0.45308	0.146478	-0.306752	0.00526277	-0.296415	-0.603017	-0.306578	0.00351737	-0.306752	0.00526277	0.170465
ENSMUSG00000099689	Zfp383	-0.0179985	0.288529	0.306799	0.0067492	-0.56468	-0.258152	0.306546	0.0273557	0.306546	0.0273557	0.426812
ENSMUSG00000002346	Slc25a42	-0.195558	-0.501935	-0.306366	0.124811	0.778068	0.47169	-0.306679	0.112904	-0.306366	0.124811	0.690063
ENSMUSG00000053641	Dennd4a	0.20899	-0.0967588	-0.306207	0.00785074	-1.4289	-1.73465	-0.305773	0.00393121	-0.306207	0.00785074	0.221568
ENSMUSG00000038569	Rad9b	0.30444	-0.00191484	-0.307752	0.233603	-0.443052	-0.749407	-0.306167	0.309255	-0.306167	0.309255	0.867447
ENSMUSG00000024325	Ring1	0.294805	-0.0110227	-0.305797	0.000776748	0.908818	0.602991	-0.305725	0.000559246	-0.305797	0.000776748	0.0501227
ENSMUSG00000037868	Egr2	-0.0161598	0.288399	0.308675	0.370167	0.112357	0.416916	0.305367	0.539913	0.305367	0.539913	0.9435
ENSMUSG00000028878	Fam76a	-0.0258006	0.279368	0.305235	0.0123078	0.0966763	0.401845	0.305364	0.0398649	0.305364	0.0398649	0.486842
ENSMUSG00000022565	Plec	0.0139098	-0.291275	-0.305183	9.66957e-05	-1.95851	-2.26369	-0.305131	9.31559e-06	-0.305183	9.66957e-05	0.00917041
ENSMUSG00000021200	Asb2	0.208814	0.5118	0.302381	0.294801	-1.13483	-0.83184	0.305168	0.403156	0.305168	0.403156	0.905025
ENSMUSG00000028850	Gpatch3	0.494502	0.189298	-0.305415	0.00696138	-0.756036	-1.06124	-0.305101	0.0287192	-0.305101	0.0287192	0.426965
ENSMUSG00000036537	Rnf113a1	-0.162831	0.141736	0.305	0.107267	0.514969	0.819536	0.304539	0.102549	0.305	0.107267	0.660526
ENSMUSG00000034613	Ppm1h	0.520304	0.215002	-0.306459	0.0799853	-1.19513	-1.50043	-0.304934	0.151674	-0.304934	0.151674	0.735825
ENSMUSG00000027676	Ccdc39	0.308613	0.00540605	-0.304798	0.181243	-0.0932239	-0.396431	-0.303257	0.167641	-0.304798	0.181243	0.76377
ENSMUSG00000040952	Rps19	0.091522	-0.213018	-0.304549	0.00345508	-0.632813	-0.937353	-0.304549	0.000670345	-0.304549	0.00345508	0.131781
ENSMUSG00000082229	Nap1l2	0.061218	-0.243033	-0.30348	0.117813	-0.126599	-0.430851	-0.304416	0.182353	-0.304416	0.182353	0.765987
ENSMUSG00000022330	Osr2	0.437494	0.132503	-0.304059	0.299705	0.513669	0.208678	-0.304373	0.344982	-0.304373	0.344982	0.886409
ENSMUSG00000060002	Chpt1	-0.0117565	0.292797	0.304188	0.00205114	-2.22436	-1.9198	0.304559	0.00202377	0.304188	0.00205114	0.0926709
ENSMUSG00000028649	Macf1	0.104834	-0.198971	-0.303989	0.0314507	-2.49664	-2.80044	-0.303799	1.92889e-06	-0.303989	0.0314507	0.447366
ENSMUSG00000068699	Flnc	-0.115165	-0.419054	-0.303966	8.56105e-05	-0.445359	-0.749247	-0.303891	7.11577e-05	-0.303966	8.56105e-05	0.0086656
ENSMUSG00000046768	Rhoj	-0.054014	-0.357199	-0.303413	0.0229618	-0.974597	-1.27778	-0.303321	0.0549791	-0.303321	0.0549791	0.544463
ENSMUSG00000054387	Mdm4	0.173802	-0.12843	-0.303234	0.0159676	-2.86428	-3.16651	-0.3023	0.0146624	-0.303234	0.0159676	0.326705
ENSMUSG00000020546	Stxbp4	0.222005	-0.0805628	-0.3028	0.00142935	0.312579	0.0100115	-0.30259	0.000527571	-0.3028	0.00142935	0.0737585
ENSMUSG00000026490	Cdc42bpa	0.0999108	-0.202555	-0.302785	0.0270129	-2.02023	-2.32269	-0.302477	2.79082e-06	-0.302785	0.0270129	0.424425
ENSMUSG00000032679	Cd59a	0.0656674	0.367514	0.30259	0.0733052	1.02521	1.32705	0.302033	0.0662268	0.30259	0.0733052	0.590424
ENSMUSG00000054150	Syne3	0.120922	-0.181593	-0.303101	0.00120937	-1.56744	-1.86996	-0.302581	0.0013387	-0.302581	0.0013387	0.0697647
ENSMUSG00000079737	3110001I22Rik	-0.0282554	0.273765	0.302477	0.0372881	-0.200345	0.101675	0.302437	0.0822226	0.302437	0.0822226	0.617444
ENSMUSG00000050541	Adra1b	-0.493228	-0.794824	-0.303269	0.0699587	-1.51688	-1.81848	-0.302433	0.0891662	-0.302433	0.0891662	0.631788
ENSMUSG00000036022	Fam122b	0.0916204	0.393273	0.302322	0.131541	-0.127121	0.174531	0.302224	0.186459	0.302224	0.186459	0.771923
ENSMUSG00000046675	Tmem251	-0.179368	0.122737	0.302066	0.00454525	-0.728684	-0.426579	0.302139	0.0176363	0.302139	0.0176363	0.342134
ENSMUSG00000022526	Zfp251	-0.02128	-0.323034	-0.302582	0.0350709	-3.06698	-3.36873	-0.302013	0.107089	-0.302013	0.107089	0.660526
ENSMUSG00000020315	Sptbn1	0.0240075	-0.277709	-0.301744	0.0127143	-1.29963	-1.60134	-0.301642	0.00491669	-0.301744	0.0127143	0.290816
ENSMUSG00000009406	Elk1	0.271753	-0.0296715	-0.30156	0.0877932	-2.24359	-2.54502	-0.301636	0.209591	-0.301636	0.209591	0.798829
ENSMUSG00000017376	Nlk	-0.00161907	-0.303054	-0.3018	0.0215449	-2.80471	-3.10614	-0.301611	0.0809553	-0.301611	0.0809553	0.613989
ENSMUSG00000032334	Loxl1	0.0699787	-0.231478	-0.301523	3.27007e-05	-0.00158306	-0.303039	-0.301523	2.82839e-06	-0.301523	3.27007e-05	0.00424988
ENSMUSG00000032656	March3	0.134946	-0.166268	-0.300438	0.144944	-0.357603	-0.658817	-0.30143	0.232922	-0.30143	0.232922	0.819418
ENSMUSG00000068966	Zbtb34	0.325674	0.0245844	-0.302386	0.0499228	-0.855817	-1.15691	-0.301194	0.0673124	-0.301194	0.0673124	0.578642
ENSMUSG00000069117	Gm10260	0.17574	-0.125447	-0.301202	0.249542	-0.890148	-1.19134	-0.300945	0.365823	-0.300945	0.365823	0.895456
ENSMUSG00000037568	Vash2	0.142562	-0.157501	-0.30024	0.00100562	0.262486	-0.0375774	-0.300188	0.000918202	-0.30024	0.00100562	0.0581898
ENSMUSG00000020175	Rab36	0.630117	0.329096	-0.299798	0.171907	0.498195	0.197174	-0.3002	0.236342	-0.3002	0.236342	0.82287
ENSMUSG00000070632	NA	-0.030738	0.268766	0.298392	0.238025	-0.835924	-0.53642	0.300168	0.288899	0.300168	0.288899	0.854281
ENSMUSG00000048833	Slc39a9	0.363656	0.0641758	-0.299882	0.0106654	0.344708	0.0452286	-0.299422	0.00339796	-0.299882	0.0106654	0.257511
ENSMUSG00000063273	Naa15	-0.268101	-0.56741	-0.299262	0.257755	1.25057	0.951265	-0.299221	0.130235	-0.299262	0.257755	0.836142
ENSMUSG00000057969	Sema3b	0.518554	0.21919	-0.300513	0.142754	-0.161214	-0.460577	-0.298909	0.151566	-0.298909	0.151566	0.735825
ENSMUSG00000034501	Pcnx4	0.137549	-0.160737	-0.298577	0.00173345	-2.0719	-2.37019	-0.298263	0.0117555	-0.298263	0.0117555	0.276845
ENSMUSG00000090862	Rps13	-0.158424	-0.456651	-0.298188	0.0253936	-0.713844	-1.01207	-0.298257	0.0541648	-0.298257	0.0541648	0.541493
ENSMUSG00000035158	Mitf	-0.066316	-0.362663	-0.298244	0.128362	0.399743	0.103398	-0.296542	0.0807875	-0.298244	0.128362	0.695098
ENSMUSG00000041849	Card6	0.279561	-0.0182295	-0.297517	0.0155581	0.663554	0.365764	-0.297727	0.0301532	-0.297727	0.0301532	0.437589
ENSMUSG00000056367	Actr3b	0.196433	0.493104	0.297203	0.0166282	1.27862	1.57529	0.296939	0.0219815	0.296939	0.0219815	0.374809
ENSMUSG00000024533	Spire1	-0.058755	0.237681	0.296098	0.0153268	-3.35823	-3.06179	0.296709	0.0656454	0.296709	0.0656454	0.57301
ENSMUSG00000054715	Zscan22	0.25212	-0.0441377	-0.296512	0.0795891	0.306024	0.00976553	-0.296189	0.101239	-0.296189	0.101239	0.651926
ENSMUSG00000013846	St3gal1	-0.0603733	-0.356066	-0.295728	6.71361e-05	-0.0521905	-0.347883	-0.295728	3.29083e-05	-0.295728	6.71361e-05	0.00692884
ENSMUSG00000017868	Sgk2	-0.186516	0.108887	0.297222	0.329148	-0.0216861	0.273717	0.295623	0.387072	0.295623	0.387072	0.899003
ENSMUSG00000052760	A630001G21Rik	-0.29773	-0.00283312	0.295339	0.187123	0.254964	0.549861	0.294955	0.191939	0.294955	0.191939	0.778928
ENSMUSG00000026725	Tnn	1.03202	0.733633	-0.301972	0.482815	-1.35889	-1.65727	-0.294743	0.560348	-0.294743	0.560348	0.948458
ENSMUSG00000027956	Tmem144	0.411235	0.706345	0.294612	0.060448	0.45686	0.75197	0.295613	0.0330083	0.294612	0.060448	0.559171
ENSMUSG00000069301	Hist1h2ag	0.0529733	0.347605	0.29424	0.132679	-1.00632	-0.711689	0.294899	0.057138	0.29424	0.132679	0.700324
ENSMUSG00000067825	Pex26	0.0865473	0.380271	0.294419	0.0883108	0.410495	0.704219	0.294149	0.118397	0.294149	0.118397	0.682567
ENSMUSG00000035086	Becn1	0.00229187	-0.291705	-0.294107	4.91124e-05	-2.04953	-2.34353	-0.294027	0.000884179	-0.294027	0.000884179	0.0534928
ENSMUSG00000089675	Ugt1a8	-0.664859	-0.371431	0.293827	0.0759598	0.389977	0.683405	0.293204	0.0674607	0.293827	0.0759598	0.59775
ENSMUSG00000038535	Zfp280d	0.0359854	-0.25654	-0.29351	0.0594942	-0.498615	-0.791141	-0.292582	0.0482561	-0.29351	0.0594942	0.55562
ENSMUSG00000030555	Ttc23	0.293017	-0.000332661	-0.293247	0.0106934	-1.4758	-1.76915	-0.293471	0.0526113	-0.293471	0.0526113	0.535628
ENSMUSG00000000983	Wfdc18	0.196931	-0.100775	-0.29319	0.399565	1.43763	1.13993	-0.298258	0.389522	-0.29319	0.399565	0.904826
ENSMUSG00000032307	Ube2q2	-0.126439	0.166978	0.29313	0.00207735	-1.02511	-0.731694	0.293509	0.000359217	0.29313	0.00207735	0.0930566
ENSMUSG00000074221	Zfp568	0.0180377	-0.274916	-0.29345	0.0211433	-1.51107	-1.80403	-0.293102	0.0511258	-0.293102	0.0511258	0.527972
ENSMUSG00000074743	Thbd	-0.548796	-0.256226	0.292242	0.00213222	-2.04933	-1.75676	0.292571	0.00287386	0.292571	0.00287386	0.116358
ENSMUSG00000025871	4833439L19Rik	-0.0129571	-0.30523	-0.292727	0.0158636	-2.9416	-3.23387	-0.292457	0.0630521	-0.292457	0.0630521	0.567005
ENSMUSG00000048000	Gigyf2	0.108159	-0.184	-0.292434	0.000428892	-0.265625	-0.557785	-0.292194	5.27445e-06	-0.292434	0.000428892	0.0313538
ENSMUSG00000027300	Ubox5	0.112509	-0.179697	-0.292365	0.0136966	-0.886548	-1.17875	-0.292377	0.0460697	-0.292377	0.0460697	0.516601
ENSMUSG00000028104	Polr3gl	0.14032	0.432204	0.291829	0.0215262	-0.975749	-0.683865	0.2923	0.0591294	0.2923	0.0591294	0.55562
ENSMUSG00000037126	Psd	0.496884	0.204844	-0.292096	0.0129098	-0.303825	-0.595865	-0.291918	0.0415173	-0.291918	0.0415173	0.49628
ENSMUSG00000034997	Htr2a	-0.629074	-0.336391	0.289431	0.290897	-1.65899	-1.36631	0.291736	0.343503	0.291736	0.343503	0.885626
ENSMUSG00000022477	Aco2	-0.103714	-0.39506	-0.291289	0.00165695	-0.150037	-0.441384	-0.291296	0.00422785	-0.291296	0.00422785	0.149373
ENSMUSG00000090110	Cmc4	0.227121	-0.0640684	-0.291544	0.0837617	0.444846	0.153656	-0.29109	0.0843934	-0.29109	0.0843934	0.620475
ENSMUSG00000032604	Qars	0.164896	-0.126148	-0.291011	9.61679e-09	0.241253	-0.0497913	-0.291081	2.42517e-07	-0.291081	2.42517e-07	5.80223e-05
ENSMUSG00000047115	Fam221a	-0.174598	0.116157	0.291029	0.190671	0.131286	0.422041	0.290827	0.216158	0.290827	0.216158	0.808766
ENSMUSG00000033166	Dis3	0.0404513	-0.250105	-0.290608	0.00125304	-0.16664	-0.457196	-0.290701	0.00544751	-0.290701	0.00544751	0.174962
ENSMUSG00000018604	Tbx3	-0.157056	-0.447641	-0.29062	0.00224752	0.660229	0.369644	-0.29062	0.00119995	-0.29062	0.00224752	0.0991551
ENSMUSG00000072640	Lyrm9	-0.146045	0.144332	0.290321	0.0250878	-0.201315	0.0890628	0.290569	0.0418635	0.290569	0.0418635	0.49628
ENSMUSG00000101355	Hist1h3h	0.148465	0.439092	0.290483	0.391563	0.0715793	0.362206	0.290552	0.356348	0.290483	0.391563	0.902144
ENSMUSG00000058546	Rpl23a	0.0150987	-0.275302	-0.290323	0.200991	1.40553	1.11513	-0.290464	0.247524	-0.290464	0.247524	0.829991
ENSMUSG00000062646	Ganc	0.0838506	0.37397	0.290293	0.0195117	-0.52047	-0.230352	0.290407	0.0523418	0.290407	0.0523418	0.534435
ENSMUSG00000021234	Fam161b	0.355658	0.0653197	-0.289207	0.193178	0.617701	0.327363	-0.290236	0.23545	-0.290236	0.23545	0.822431
ENSMUSG00000039656	Rxrb	0.229048	-0.0612019	-0.290371	0.00136637	-0.370899	-0.661148	-0.290204	0.00297629	-0.290204	0.00297629	0.119131
ENSMUSG00000015579	Nkx2-5	0.200062	-0.0898128	-0.290156	0.0125972	-0.443921	-0.733796	-0.289998	0.0175994	-0.289998	0.0175994	0.342134
ENSMUSG00000016619	Nup50	0.224114	-0.0659328	-0.289992	1.14226e-05	-0.319844	-0.60989	-0.289992	5.33345e-05	-0.289992	5.33345e-05	0.00581617
ENSMUSG00000030545	Pex11a	-0.0044545	0.28526	0.28999	0.144146	0.277069	0.566784	0.289989	0.157683	0.289989	0.157683	0.743695
ENSMUSG00000033542	Arhgef5	0.346618	0.0568486	-0.289914	0.0146113	-1.25454	-1.54431	-0.289849	0.0363466	-0.289849	0.0363466	0.466611
ENSMUSG00000041361	Myzap	0.287094	-0.00274756	-0.289809	0.287627	0.877313	0.587472	-0.289991	0.279378	-0.289809	0.287627	0.852675
ENSMUSG00000078503	Zfp990	-0.317798	-0.0279196	0.28788	0.200548	-1.32344	-1.03356	0.289643	0.207663	0.289643	0.207663	0.796056
ENSMUSG00000030019	Fbxl14	0.118491	-0.170967	-0.289802	0.0165337	-2.32843	-2.61788	-0.289553	0.0424014	-0.289553	0.0424014	0.500953
ENSMUSG00000040524	Zfp609	0.262582	-0.0265495	-0.289444	0.00314819	0.0476885	-0.241443	-0.289066	0.000500962	-0.289444	0.00314819	0.124123
ENSMUSG00000042408	Zmym6	0.0785724	0.367499	0.288535	0.046265	-1.59081	-1.30188	0.289365	0.114418	0.289365	0.114418	0.674025
ENSMUSG00000039512	Uhrf1bp1	0.15477	-0.133965	-0.288992	4.88627e-05	-0.830121	-1.11886	-0.288816	0.000153834	-0.288816	0.000153834	0.0134951
ENSMUSG00000031659	Adcy7	0.805683	0.515186	-0.290813	0.205773	-1.57487	-1.86537	-0.288741	0.360092	-0.288741	0.360092	0.892114
ENSMUSG00000073468	Sft2d1	-0.255781	0.0321606	0.290042	0.2204	0.633211	0.921153	0.287988	0.256553	0.287988	0.256553	0.835857
ENSMUSG00000084845	Tmem240	0.581191	0.29158	-0.285191	0.435034	0.624987	0.335376	-0.287914	0.493561	-0.287914	0.493561	0.935351
ENSMUSG00000031776	Arl2bp	-0.0657214	0.222081	0.28773	0.00356379	-0.94207	-0.654267	0.287868	0.0133907	0.287868	0.0133907	0.297392
ENSMUSG00000021379	Id4	-0.129228	0.158146	0.287834	0.190848	0.524832	0.812206	0.287465	0.17961	0.287834	0.190848	0.776884
ENSMUSG00000020993	Trappc6b	0.00477377	0.292577	0.287834	0.0149194	-1.02594	-0.738136	0.287812	0.0520839	0.287812	0.0520839	0.532835
ENSMUSG00000066629	Rpl36-ps3	0.232983	-0.0543221	-0.286767	0.172523	-0.102006	-0.389311	-0.287329	0.247282	-0.287329	0.247282	0.829991
ENSMUSG00000078942	Naip6	0.179131	0.464841	0.286666	0.256062	-0.914606	-0.628895	0.287069	0.395047	0.287069	0.395047	0.904441
ENSMUSG00000041528	Rnf123	0.130099	-0.156341	-0.286977	0.00772259	-1.07652	-1.36296	-0.286403	0.0102321	-0.286403	0.0102321	0.250181
ENSMUSG00000021009	Ptpn21	0.0101805	-0.276086	-0.286364	0.00022937	-0.116943	-0.403209	-0.286364	0.000517614	-0.286364	0.000517614	0.03657
ENSMUSG00000028898	Trnau1ap	-0.190361	0.0962516	0.28635	0.000181844	-1.02266	-0.736046	0.286584	3.52325e-05	0.28635	0.000181844	0.0154377
ENSMUSG00000025484	Bet1l	0.153188	0.438772	0.285498	0.0163348	0.171455	0.457038	0.285701	0.020908	0.285701	0.020908	0.364323
ENSMUSG00000058558	Rpl5	-0.0534812	-0.338924	-0.285485	0.0145517	-0.531907	-0.81735	-0.28548	0.0188329	-0.28548	0.0188329	0.348155
ENSMUSG00000030518	Fam189a1	-0.198081	0.0861516	0.285438	0.39431	0.638116	0.922349	0.28425	0.384611	0.285438	0.39431	0.904441
ENSMUSG00000033282	Rpgrip1l	0.11717	-0.166687	-0.284665	0.036259	0.0636419	-0.220216	-0.283933	0.00518399	-0.284665	0.036259	0.466054
ENSMUSG00000056648	Hoxb8	0.533205	0.247632	-0.284559	0.0735384	2.00546	1.71988	-0.285497	0.057305	-0.284559	0.0735384	0.590946
ENSMUSG00000047417	Rexo1	0.264802	-0.019616	-0.284527	0.00172444	-1.54534	-1.82976	-0.284438	0.00948164	-0.284438	0.00948164	0.245046
ENSMUSG00000041625	Ggact	-0.0433958	0.241074	0.284673	0.00979229	0.146773	0.431243	0.284437	0.0195454	0.284437	0.0195454	0.354139
ENSMUSG00000091285	Gm17430	-0.0662417	-0.346964	-0.263985	0.68579	0.925018	0.644295	-0.284308	0.689181	-0.284308	0.689181	0.972646
ENSMUSG00000022548	Apod	0.400577	0.684012	0.286635	0.455431	1.39326	1.67669	0.284137	0.568427	0.284137	0.568427	0.952378
ENSMUSG00000039601	Rcan2	0.739772	1.02356	0.283974	0.0246394	0.709827	0.99362	0.284046	0.0314903	0.284046	0.0314903	0.447366
ENSMUSG00000028261	Ndufaf4	-0.111607	-0.395576	-0.283926	0.0155133	-0.33078	-0.614749	-0.283992	0.0330956	-0.283992	0.0330956	0.450287
ENSMUSG00000043290	Zfp784	0.135182	0.417505	0.280615	0.325242	-0.546783	-0.26446	0.283792	0.370822	0.283792	0.370822	0.896963
ENSMUSG00000010601	Apol7a	0.0272883	0.309936	0.283593	0.317683	-1.10784	-0.825193	0.28373	0.440786	0.28373	0.440786	0.919079
ENSMUSG00000020057	Dram1	0.0630581	0.346923	0.283684	0.0101992	0.290273	0.574139	0.283934	0.00722042	0.283684	0.0101992	0.250181
ENSMUSG00000034300	Fam53c	0.195787	-0.0877142	-0.283411	0.00960353	1.32183	1.03833	-0.283406	0.00781764	-0.283411	0.00960353	0.245046
ENSMUSG00000031953	Tmem170	0.10425	0.386508	0.283305	0.176289	-0.46809	-0.185832	0.283358	0.279119	0.283358	0.279119	0.849108
ENSMUSG00000041841	Rpl37	0.0373221	-0.24585	-0.283166	0.000943156	0.862815	0.579643	-0.283166	8.65269e-05	-0.283166	0.000943156	0.0560938
ENSMUSG00000022426	Josd1	0.0824004	-0.200726	-0.283439	0.00160383	-2.09067	-2.37379	-0.283125	0.00371525	-0.283125	0.00371525	0.137692
ENSMUSG00000075324	Fign	-0.00813565	0.274843	0.281984	0.0512701	-1.3152	-1.03222	0.283021	0.0526947	0.283021	0.0526947	0.535958
ENSMUSG00000050549	5730508B09Rik	-0.101756	0.180516	0.282092	0.104891	0.106436	0.388709	0.282521	0.105679	0.282521	0.105679	0.658993
ENSMUSG00000041560	Gltscr2	0.170629	-0.111715	-0.282415	1.39985e-05	-0.0660198	-0.348364	-0.282415	3.11837e-05	-0.282415	3.11837e-05	0.00410338
ENSMUSG00000024947	Men1	0.370637	0.0883789	-0.282398	5.59782e-05	0.0226187	-0.259639	-0.28225	7.29904e-06	-0.282398	5.59782e-05	0.00599351
ENSMUSG00000031004	Mki67	-0.0378235	-0.320114	-0.282265	0.218686	-1.46005	-1.74234	-0.282256	0.000455096	-0.282265	0.218686	0.810912
ENSMUSG00000000134	Tfe3	0.318086	0.0357967	-0.282347	0.00718837	0.298768	0.0164791	-0.282205	0.0155242	-0.282205	0.0155242	0.322971
ENSMUSG00000036995	Asap3	0.072202	-0.209747	-0.282414	0.0804178	0.0788339	-0.203115	-0.282091	0.10121	-0.282091	0.10121	0.651926
ENSMUSG00000021136	Smoc1	0.0195993	-0.262062	-0.280583	0.288392	0.0242958	-0.257365	-0.281945	0.353032	-0.281945	0.353032	0.890089
ENSMUSG00000003282	Plag1	-0.114728	-0.396521	-0.282732	0.0424137	-0.669737	-0.951529	-0.281934	0.0451382	-0.281934	0.0451382	0.51313
ENSMUSG00000079387	Luzp4	-0.139111	-0.420273	-0.281834	0.207201	0.0680623	-0.2131	-0.281736	0.230308	-0.281736	0.230308	0.819268
ENSMUSG00000011832	Evi5l	0.346043	0.0646643	-0.281659	0.00114586	-1.05655	-1.33793	-0.281294	0.000440966	-0.281659	0.00114586	0.0624997
ENSMUSG00000025512	Chid1	0.476029	0.194828	-0.281554	0.051033	-0.675423	-0.956624	-0.281148	0.0213779	-0.281554	0.051033	0.527726
ENSMUSG00000060224	Pyroxd2	0.244978	-0.0366781	-0.281396	0.224989	0.213642	-0.0680139	-0.281446	0.279619	-0.281446	0.279619	0.849264
ENSMUSG00000042797	Aqp11	0.107743	0.388695	0.281985	0.0995042	-0.0429878	0.237964	0.281353	0.171776	0.281353	0.171776	0.753181
ENSMUSG00000058655	Eif4b	0.189031	-0.0923012	-0.281283	9.06378e-06	-0.323759	-0.605092	-0.281333	4.9266e-05	-0.281333	4.9266e-05	0.00569916
ENSMUSG00000074867	Zfp808	-0.0874872	0.195938	0.281256	0.365579	-1.59283	-1.30941	0.283521	0.257091	0.281256	0.365579	0.895456
ENSMUSG00000022032	Scara5	-0.0319107	-0.313259	-0.281426	0.214713	0.912913	0.631565	-0.281194	0.227012	-0.281194	0.227012	0.816029
ENSMUSG00000097187	Gm19426	-0.114865	-0.395406	-0.282265	0.210222	-0.0553281	-0.335869	-0.28118	0.219232	-0.28118	0.219232	0.810912
ENSMUSG00000028560	Usp1	0.130583	-0.150455	-0.281098	0.00368898	-1.08217	-1.36321	-0.280981	0.000197609	-0.281098	0.00368898	0.137222
ENSMUSG00000025893	Kbtbd3	-0.306226	-0.0251838	0.281506	0.0447632	0.0542839	0.335325	0.280948	0.0696094	0.280948	0.0696094	0.582032
ENSMUSG00000042594	Sh2b3	0.162056	-0.118536	-0.280886	0.0198579	-2.98881	-3.2694	-0.280489	0.0825712	-0.280489	0.0825712	0.618944
ENSMUSG00000014498	Ankrd52	0.198225	-0.081893	-0.28022	0.00546809	0.858688	0.57857	-0.280066	1.73481e-06	-0.28022	0.00546809	0.174962
ENSMUSG00000019775	Rgs17	0.439692	0.159576	-0.280085	0.119128	0.828787	0.548672	-0.279948	0.117195	-0.280085	0.119128	0.68264
ENSMUSG00000000303	Cdh1	-0.093448	0.186223	0.279559	0.138687	-1.90091	-1.62124	0.2799	0.278896	0.2799	0.278896	0.849027
ENSMUSG00000078994	Zfp429	0.332012	0.0520725	-0.278978	0.375591	-0.516859	-0.796798	-0.279778	0.476275	-0.279778	0.476275	0.931805
ENSMUSG00000069171	Nr2f1	-0.157674	0.122065	0.279752	0.0142064	-0.323437	-0.0436985	0.279668	0.0367854	0.279668	0.0367854	0.468247
ENSMUSG00000038400	Pmepa1	0.595821	0.87605	0.27955	0.0311892	-0.883677	-0.603447	0.280648	0.0225564	0.27955	0.0311892	0.44508
ENSMUSG00000039069	Mtg2	0.264272	-0.0146575	-0.27902	0.0057903	-0.665996	-0.944926	-0.278908	0.0185809	-0.278908	0.0185809	0.348155
ENSMUSG00000043441	Gpr149	0.33452	0.0557072	-0.278879	0.0034239	-1.22062	-1.49943	-0.278784	8.48479e-05	-0.278879	0.0034239	0.131319
ENSMUSG00000002109	Ddb2	-0.179963	0.098551	0.278325	0.0547604	-0.201386	0.0771279	0.278702	0.0589262	0.278702	0.0589262	0.55562
ENSMUSG00000051224	Tceanc	-0.107958	0.170424	0.278108	0.0977359	-1.48504	-1.20666	0.278583	0.183531	0.278583	0.183531	0.766755
ENSMUSG00000046062	Ppp1r15b	0.0656921	-0.212766	-0.278476	7.74544e-06	-0.890992	-1.16945	-0.278484	0.000223305	-0.278484	0.000223305	0.0180825
ENSMUSG00000023067	Cdkn1a	0.065582	-0.212963	-0.278466	0.0309641	2.99279	2.71425	-0.278553	0.0138943	-0.278466	0.0309641	0.443193
ENSMUSG00000008540	Mgst1	0.228101	0.506325	0.278299	0.0672835	0.775303	1.05353	0.278299	0.0396124	0.278299	0.0672835	0.578642
ENSMUSG00000057842	Zfp595	-0.0766179	0.20138	0.276271	0.19209	-2.48833	-2.21034	0.278143	0.300961	0.278143	0.300961	0.863079
ENSMUSG00000027173	Depdc7	-0.112397	-0.390176	-0.277902	0.088153	0.114911	-0.162869	-0.278083	0.111153	-0.278083	0.111153	0.667216
ENSMUSG00000024220	Zfp523	0.0711814	-0.206591	-0.277951	0.0385771	-2.06568	-2.34345	-0.278064	0.108297	-0.278064	0.108297	0.662048
ENSMUSG00000047894	Ang2	0.166734	0.44346	0.277601	0.166785	1.08488	1.36161	0.27716	0.165753	0.277601	0.166785	0.749599
ENSMUSG00000079677	Fdx1l	0.221502	0.498968	0.277162	0.0110676	-1.29499	-1.01752	0.277504	0.0128214	0.277504	0.0128214	0.291103
ENSMUSG00000056832	Ttc26	-0.179843	0.0983267	0.277483	0.0500998	0.0779612	0.35613	0.27829	0.022599	0.277483	0.0500998	0.524548
ENSMUSG00000031540	Kat6a	0.13431	-0.142921	-0.277478	0.0410423	-0.684961	-0.962191	-0.277304	4.70848e-05	-0.277478	0.0410423	0.493211
ENSMUSG00000078580	E430018J23Rik	0.0970342	-0.179801	-0.276057	0.17999	-0.800946	-1.07778	-0.277464	0.28751	-0.277464	0.28751	0.852675
ENSMUSG00000039345	Mettl22	0.369604	0.0921886	-0.278562	0.0400185	-1.55153	-1.82894	-0.277297	0.0625959	-0.277297	0.0625959	0.567005
ENSMUSG00000073968	Trim68	0.100174	0.376977	0.277077	0.0194248	-0.648546	-0.371743	0.276891	0.0601022	0.276891	0.0601022	0.557933
ENSMUSG00000073856	Iqck	0.197466	0.4724	0.276752	0.335782	-0.049643	0.22529	0.276758	0.417324	0.276758	0.417324	0.910265
ENSMUSG00000027533	Fabp5	0.0273365	-0.249474	-0.276782	0.185454	-0.995528	-1.27234	-0.276695	0.255494	-0.276695	0.255494	0.835857
ENSMUSG00000066406	Akap13	0.0655889	-0.210912	-0.276624	0.0101923	-0.881966	-1.15847	-0.276436	0.000678437	-0.276624	0.0101923	0.250181
ENSMUSG00000085584	Rgag1	0.0638891	-0.212083	-0.276594	0.0345669	-1.26738	-1.54335	-0.276098	0.0134016	-0.276594	0.0345669	0.457915
ENSMUSG00000035413	Tmem98	0.373555	0.0971864	-0.276461	0.00429046	-0.0289984	-0.305367	-0.276417	0.00260647	-0.276461	0.00429046	0.150552
ENSMUSG00000016624	Phf21b	-0.0333605	-0.30809	-0.274748	0.346586	-1.98846	-2.26319	-0.276259	0.479031	-0.276259	0.479031	0.931805
ENSMUSG00000035623	Rsf1	0.18399	-0.0915879	-0.275969	0.166169	-0.341423	-0.617001	-0.27566	0.000171909	-0.275969	0.166169	0.749528
ENSMUSG00000078923	Ube2v1	0.138311	-0.137567	-0.27484	0.0532204	2.00543	1.72955	-0.275718	0.10531	-0.275718	0.10531	0.658993
ENSMUSG00000034951	Cog7	-0.00956692	0.265961	0.27573	0.00168678	0.410534	0.686062	0.275658	0.00437888	0.275658	0.00437888	0.152274
ENSMUSG00000056870	Gulp1	-0.0370599	0.238553	0.275604	0.0354699	0.456242	0.731855	0.275563	0.0151043	0.275604	0.0354699	0.463264
ENSMUSG00000032536	Trak1	0.00401565	-0.271438	-0.276134	0.0589044	-2.42441	-2.69987	-0.275588	0.0593385	-0.275588	0.0593385	0.55562
ENSMUSG00000027962	Vcam1	-0.0282095	0.246619	0.278255	0.300547	0.0891089	0.363937	0.275579	0.413924	0.275579	0.413924	0.907526
ENSMUSG00000026153	Fam135a	0.171768	-0.103452	-0.275557	0.043979	-1.63249	-1.90771	-0.275329	0.00926602	-0.275557	0.043979	0.50552
ENSMUSG00000054728	Phactr1	0.207781	-0.0672914	-0.275601	0.0925405	-0.912073	-1.18715	-0.275342	0.153756	-0.275342	0.153756	0.737141
ENSMUSG00000026709	Dars2	0.0661189	-0.20921	-0.275324	0.000205609	-0.136769	-0.412099	-0.275326	0.000854401	-0.275326	0.000854401	0.0529075
ENSMUSG00000038020	Rapgefl1	0.184678	-0.09049	-0.275348	0.158174	-0.4277	-0.702868	-0.275273	0.233052	-0.275273	0.233052	0.819418
ENSMUSG00000042903	Foxo4	0.271169	-0.0037547	-0.275162	0.00237967	-0.633501	-0.908425	-0.274992	0.00905044	-0.274992	0.00905044	0.239985
ENSMUSG00000034551	Hdx	-0.137367	0.137424	0.273799	0.152029	-0.467229	-0.192438	0.274905	0.168713	0.274905	0.168713	0.750851
ENSMUSG00000060126	Tpt1	0.14713	-0.127641	-0.274741	1.11038e-05	1.67051	1.39574	-0.274777	1.02468e-05	-0.274741	1.11038e-05	0.00194816
ENSMUSG00000039182	AW209491	0.307598	0.0327226	-0.274949	0.0044503	-0.243803	-0.518679	-0.274737	0.0141458	-0.274737	0.0141458	0.308308
ENSMUSG00000009569	Mkl2	0.325468	0.0509638	-0.274642	0.00312402	1.10582	0.831316	-0.274455	0.000460972	-0.274642	0.00312402	0.123634
ENSMUSG00000032462	Pik3cb	0.0659281	-0.208368	-0.274612	0.00535471	-0.689115	-0.963411	-0.274237	0.000496087	-0.274612	0.00535471	0.172911
ENSMUSG00000039377	Hlx	0.141464	-0.133104	-0.274457	0.0237589	1.01385	0.739281	-0.274706	0.0172473	-0.274457	0.0237589	0.395744
ENSMUSG00000032392	Parp16	0.00558835	0.279799	0.274227	0.0436218	0.688981	0.963191	0.274406	0.0369303	0.274227	0.0436218	0.504069
ENSMUSG00000027104	Atf2	0.168605	-0.104866	-0.273841	0.043385	-0.998946	-1.27242	-0.273518	0.00534048	-0.273841	0.043385	0.502436
ENSMUSG00000021359	Tfap2a	0.261026	-0.0125328	-0.273697	0.0607892	2.53582	2.26226	-0.273537	0.00417618	-0.273697	0.0607892	0.561072
ENSMUSG00000042225	Ammecr1	-0.0733151	-0.346897	-0.273592	0.0608135	1.55584	1.28226	-0.273535	0.018576	-0.273592	0.0608135	0.561072
ENSMUSG00000039157	Fam102a	-0.17199	-0.445457	-0.273593	0.0106659	-1.36164	-1.63511	-0.273566	0.0367635	-0.273566	0.0367635	0.468247
ENSMUSG00000001127	Araf	0.205523	-0.0677873	-0.273531	0.000301982	-0.453671	-0.726981	-0.273343	0.000714535	-0.273343	0.000714535	0.0473076
ENSMUSG00000021131	Erh	-0.223824	0.0493323	0.273119	0.00115449	1.31588	1.58903	0.273119	3.49948e-06	0.273119	0.00115449	0.0626461
ENSMUSG00000020262	Adarb1	-0.0379654	-0.311019	-0.273118	0.00399009	-0.245669	-0.518722	-0.273052	0.00619436	-0.273052	0.00619436	0.190111
ENSMUSG00000076433	BC100451	-0.152997	-0.425921	-0.273518	0.049731	-0.204293	-0.477216	-0.272999	0.0588314	-0.272999	0.0588314	0.55562
ENSMUSG00000039771	Polr2j	-0.148124	0.124732	0.27287	0.00128662	0.379877	0.652733	0.272902	0.00113875	0.27287	0.00128662	0.0680617
ENSMUSG00000034118	Tpst1	-0.0394042	-0.311915	-0.272852	0.00353541	-1.95833	-2.23084	-0.272562	0.00424267	-0.272562	0.00424267	0.149373
ENSMUSG00000028800	Hdac1	0.138537	-0.133854	-0.27246	0.00144349	1.47467	1.20228	-0.27246	0.000181825	-0.27246	0.00144349	0.0741248
ENSMUSG00000047193	Dync2h1	0.35555	0.0849185	-0.272085	0.0800253	-2.03389	-2.30452	-0.27055	0.0548422	-0.272085	0.0800253	0.61005
ENSMUSG00000020387	Jade2	0.0375287	-0.234328	-0.272196	0.0206534	-1.47018	-1.74203	-0.271992	0.0388706	-0.271992	0.0388706	0.483661
ENSMUSG00000004105	Angptl2	0.171929	-0.100106	-0.271988	0.00178552	0.047076	-0.224958	-0.272059	0.000511983	-0.271988	0.00178552	0.0862042
ENSMUSG00000021843	Ktn1	-0.207144	-0.478739	-0.271967	0.107125	-0.55868	-0.830275	-0.27171	0.0118129	-0.271967	0.107125	0.660526
ENSMUSG00000046574	Prr12	0.210694	-0.0610452	-0.271919	0.024541	1.75544	1.4837	-0.271839	0.00270018	-0.271919	0.024541	0.401153
ENSMUSG00000014245	Pigl	0.341501	0.0696612	-0.271703	0.0504875	0.355624	0.0837844	-0.271872	0.0827258	-0.271872	0.0827258	0.618944
ENSMUSG00000048175	Asb8	0.252191	-0.0196487	-0.271868	0.000548811	0.124629	-0.147211	-0.271818	0.000254378	-0.271868	0.000548811	0.0380867
ENSMUSG00000032398	Snapc5	-0.00612336	0.265348	0.272136	0.0266308	0.660839	0.93231	0.271496	0.0592424	0.271496	0.0592424	0.55562
ENSMUSG00000040043	Rbms2	0.246117	-0.0253586	-0.271487	2.7728e-05	0.879302	0.607827	-0.271514	1.93385e-06	-0.271487	2.7728e-05	0.00369485
ENSMUSG00000045215	Asxl3	0.253372	-0.0179142	-0.27283	0.285907	-1.70923	-1.98052	-0.271414	0.312785	-0.271414	0.312785	0.87168
ENSMUSG00000015202	Cnksr3	0.0314123	-0.239468	-0.27117	0.0117131	0.51628	0.245399	-0.270943	0.00646129	-0.27117	0.0117131	0.276465
ENSMUSG00000058690	Ccser2	0.302607	0.0324743	-0.270627	0.0303683	-1.72911	-1.99924	-0.27009	7.6375e-05	-0.270627	0.0303683	0.438529
ENSMUSG00000025010	Ccnj	0.165734	-0.104764	-0.271364	0.231962	-2.32127	-2.59177	-0.270494	0.359846	-0.270494	0.359846	0.892114
ENSMUSG00000059714	Flot1	0.198879	0.469248	0.270285	0.0293274	-0.184664	0.0857053	0.270487	0.0505146	0.270487	0.0505146	0.525461
ENSMUSG00000034088	Hdlbp	0.106959	-0.16332	-0.270272	1.41785e-06	0.0244	-0.245879	-0.270272	2.53224e-11	-0.270272	1.41785e-06	0.000281618
ENSMUSG00000086316	2210013O21Rik	0.018211	0.288386	0.270185	0.00624568	1.61288	1.88305	0.270267	0.000729266	0.270185	0.00624568	0.190318
ENSMUSG00000039911	Spsb1	-0.0840243	-0.353566	-0.269701	0.0236145	0.379132	0.10959	-0.269764	0.0279907	-0.269764	0.0279907	0.426872
ENSMUSG00000036904	Fzd8	0.273601	0.00391112	-0.270254	0.157354	-0.0341202	-0.30381	-0.269734	0.202007	-0.269734	0.202007	0.788603
ENSMUSG00000032175	Tyk2	0.382048	0.112547	-0.269647	0.0243026	-1.67668	-1.94618	-0.269368	0.0760946	-0.269368	0.0760946	0.59775
ENSMUSG00000059423	Zfp933	-0.166022	0.104606	0.269348	0.160207	-1.13805	-0.867426	0.270736	0.0977908	0.269348	0.160207	0.745994
ENSMUSG00000009927	Rps25	0.0255638	-0.243563	-0.269171	0.0146002	0.849136	0.580009	-0.26922	0.0451859	-0.26922	0.0451859	0.51313
ENSMUSG00000045294	Insig1	0.290805	0.559926	0.26922	0.0398568	-0.320561	-0.0514397	0.269161	0.0784719	0.269161	0.0784719	0.605548
ENSMUSG00000042650	Alkbh5	0.241648	-0.0273963	-0.269156	0.000185294	-0.978334	-1.24738	-0.269009	4.01995e-05	-0.269156	0.000185294	0.0155119
ENSMUSG00000020329	Polrmt	-0.223818	-0.49263	-0.268881	0.0404573	-0.620127	-0.888939	-0.26905	0.0795842	-0.26905	0.0795842	0.61005
ENSMUSG00000070313	A630095E13Rik	0.3756	0.643087	0.267598	0.192537	-0.507751	-0.240265	0.268758	0.282293	0.268758	0.282293	0.849512
ENSMUSG00000022193	Psmb5	0.0336807	-0.234946	-0.268676	0.000764917	0.987241	0.718614	-0.268735	0.000790383	-0.268735	0.000790383	0.0501227
ENSMUSG00000069184	Zfp72	-0.0695434	0.198403	0.264153	0.316127	-1.86964	-1.6017	0.268564	0.366271	0.268564	0.366271	0.895456
ENSMUSG00000040761	Spen	0.141015	-0.127248	-0.268487	0.015278	-0.787518	-1.05578	-0.268362	0.0109696	-0.268487	0.015278	0.320382
ENSMUSG00000039958	Etfbkmt	-0.1113	-0.379558	-0.268193	0.0746859	-0.173906	-0.442164	-0.268484	0.112013	-0.268484	0.112013	0.667326
ENSMUSG00000024818	Slc25a45	0.275975	0.00765033	-0.268143	0.0163218	-0.153697	-0.422021	-0.268356	0.0503344	-0.268356	0.0503344	0.525461
ENSMUSG00000041440	Gk5	0.0293692	-0.238339	-0.268144	0.0939204	0.236071	-0.0316364	-0.267769	0.0865998	-0.268144	0.0939204	0.638145
ENSMUSG00000049421	Zfp260	-0.10459	0.163931	0.267947	0.0873834	-0.875342	-0.606821	0.268602	0.0119107	0.267947	0.0873834	0.631788
ENSMUSG00000008690	Ncaph2	0.167962	-0.0999617	-0.267939	9.64661e-05	-1.37876	-1.64669	-0.267969	7.28892e-07	-0.267939	9.64661e-05	0.00917041
ENSMUSG00000070327	Rnf213	0.0318557	-0.236104	-0.268068	0.000412569	-1.46481	-1.73277	-0.267892	0.00256257	-0.267892	0.00256257	0.107054
ENSMUSG00000028437	Ubap1	0.0928314	-0.175092	-0.268229	0.000610318	-0.897764	-1.16569	-0.267887	0.000620753	-0.267887	0.000620753	0.0418889
ENSMUSG00000037979	Ccdc92	0.142775	-0.12516	-0.268154	0.0410545	-0.479318	-0.747253	-0.267857	0.0636562	-0.267857	0.0636562	0.568745
ENSMUSG00000025473	Adam8	-0.372669	-0.63834	-0.265155	0.29825	-0.570108	-0.835779	-0.26746	0.373755	-0.26746	0.373755	0.896963
ENSMUSG00000035790	Cep19	0.159965	-0.107249	-0.267733	0.118132	-1.33633	-1.60354	-0.267237	0.202042	-0.267237	0.202042	0.788603
ENSMUSG00000005107	Slc2a9	0.37684	0.109294	-0.268607	0.236475	-1.28599	-1.55354	-0.267024	0.337174	-0.267024	0.337174	0.884213
ENSMUSG00000027478	Dnmt3b	-0.0522187	0.214701	0.26698	0.083492	-1.46198	-1.19506	0.266974	0.183424	0.266974	0.183424	0.766755
ENSMUSG00000025278	Flnb	-0.337304	-0.604231	-0.266902	0.00807809	-0.654372	-0.921299	-0.266948	0.0256509	-0.266948	0.0256509	0.415426
ENSMUSG00000008855	Hdac5	0.497837	0.230947	-0.267066	0.0235646	-3.10741	-3.3743	-0.266716	0.0512367	-0.266716	0.0512367	0.527972
ENSMUSG00000042099	Kank3	0.487676	0.221201	-0.266674	0.0246037	0.0614236	-0.205052	-0.266503	0.0431552	-0.266503	0.0431552	0.502421
ENSMUSG00000019843	Fyn	0.0735224	-0.19265	-0.266284	0.000314713	-0.748182	-1.01435	-0.266114	0.000116968	-0.266284	0.000314713	0.0240071
ENSMUSG00000026565	Pou2f1	0.00374491	-0.261765	-0.265946	0.053215	0.451918	0.186408	-0.265511	0.0199464	-0.265946	0.053215	0.540207
ENSMUSG00000028182	Lrriq3	0.169801	0.434737	0.265166	0.248286	-0.425514	-0.160578	0.265735	0.322741	0.265735	0.322741	0.877519
ENSMUSG00000006731	B4galnt1	0.199227	-0.0662313	-0.265668	0.00136342	-0.801648	-1.06711	-0.265538	0.00393622	-0.265538	0.00393622	0.142408
ENSMUSG00000075254	Heg1	-0.0310891	-0.296484	-0.265472	0.00980402	-0.0750618	-0.340456	-0.265472	0.0028703	-0.265472	0.00980402	0.247499
ENSMUSG00000039531	Zufsp	0.0481383	-0.216103	-0.26539	0.0793237	-0.828773	-1.09301	-0.26447	0.0547436	-0.26539	0.0793237	0.609074
ENSMUSG00000037466	4930427A07Rik	-0.0706968	0.194776	0.265233	0.0104095	-0.754378	-0.488905	0.26554	0.0101557	0.265233	0.0104095	0.252538
ENSMUSG00000022665	Ccdc80	0.353424	0.0884221	-0.265045	0.000421857	-0.355856	-0.620858	-0.265043	0.00130174	-0.265043	0.00130174	0.0685168
ENSMUSG00000030432	Rpl28	0.0397591	-0.225319	-0.265054	0.016927	0.940071	0.674993	-0.265022	0.0486793	-0.265022	0.0486793	0.519386
ENSMUSG00000021051	Ppp2r5e	-0.00587819	-0.270489	-0.264533	0.0352663	0.932094	0.667483	-0.264622	0.0282475	-0.264533	0.0352663	0.462903
ENSMUSG00000041961	Znrf3	0.228306	-0.0355601	-0.264446	0.0176001	-0.883794	-1.14766	-0.263767	0.0145483	-0.264446	0.0176001	0.342134
ENSMUSG00000040722	Scamp5	-0.10004	0.164409	0.264462	0.0236816	-0.126836	0.137613	0.264415	0.0431338	0.264415	0.0431338	0.502421
ENSMUSG00000102252	Snrpn	0.423335	0.159372	-0.263832	0.0954894	-0.976274	-1.24024	-0.263859	0.199423	-0.263859	0.199423	0.787112
ENSMUSG00000074513	Arfip1	-0.198818	-0.462628	-0.263534	0.0307021	0.558874	0.295064	-0.26382	0.0482321	-0.26382	0.0482321	0.519386
ENSMUSG00000075706	Gpx4	-0.0756779	0.188014	0.263637	0.0188841	-1.42236	-1.15867	0.263721	0.00673627	0.263637	0.0188841	0.348155
ENSMUSG00000038543	BC028528	0.160674	0.424294	0.263738	0.0194989	0.829081	1.0927	0.263634	0.0212258	0.263634	0.0212258	0.367986
ENSMUSG00000002608	Ccdc97	0.285444	0.0218374	-0.263549	0.00928317	1.42138	1.15777	-0.26351	0.00401904	-0.263549	0.00928317	0.241401
ENSMUSG00000069874	Irgm2	0.128248	-0.134535	-0.260253	0.297893	0.947633	0.684851	-0.263206	0.340966	-0.263206	0.340966	0.884923
ENSMUSG00000036086	Zranb3	0.280827	0.0178686	-0.263053	0.00868491	-0.741631	-1.00459	-0.26307	0.0198833	-0.26307	0.0198833	0.357798
ENSMUSG00000009741	Ubp1	-0.101858	0.160925	0.262746	0.000193295	-1.60421	-1.34143	0.262825	0.00155636	0.262825	0.00155636	0.076919
ENSMUSG00000046056	Sbsn	-0.629346	-0.892042	-0.262303	0.268672	1.47389	1.2112	-0.262775	0.345954	-0.262775	0.345954	0.886668
ENSMUSG00000030917	Tmem159	0.256477	-0.00605196	-0.262552	0.0438027	-0.489998	-0.752527	-0.26266	0.0917646	-0.26266	0.0917646	0.63368
ENSMUSG00000066637	Ttc32	-0.177993	0.084478	0.262546	0.0387641	-0.137032	0.125439	0.262655	0.0566652	0.262655	0.0566652	0.550917
ENSMUSG00000027777	Schip1	0.332874	0.0706246	-0.262502	0.0193225	-1.53128	-1.79353	-0.262155	0.0630259	-0.262155	0.0630259	0.567005
ENSMUSG00000038323	1700066M21Rik	-0.256547	0.00572434	0.262048	0.00872036	-0.55293	-0.290659	0.262347	0.00296363	0.262048	0.00872036	0.236596
ENSMUSG00000042759	Apobr	0.203431	0.464785	0.260667	0.169016	-0.989343	-0.727989	0.262042	0.250081	0.262042	0.250081	0.832281
ENSMUSG00000027983	Cyp2u1	0.119194	-0.142676	-0.261887	0.0544941	-0.599746	-0.861617	-0.26185	0.102749	-0.26185	0.102749	0.654712
ENSMUSG00000025521	Tmem192	0.217068	0.478496	0.261184	0.00316278	-1.73956	-1.47813	0.261673	0.0134534	0.261673	0.0134534	0.29753
ENSMUSG00000038604	Fam65a	0.373255	0.111692	-0.261658	0.0357724	1.36987	1.1083	-0.261576	0.00021345	-0.261658	0.0357724	0.464415
ENSMUSG00000030747	Dgat2	0.181509	-0.0798428	-0.261171	0.156234	-0.540792	-0.802144	-0.261581	0.245358	-0.261581	0.245358	0.829976
ENSMUSG00000025262	Fam120c	0.23736	-0.023846	-0.261181	0.00718369	0.979115	0.717909	-0.261195	0.00779181	-0.261195	0.00779181	0.22109
ENSMUSG00000079242	C730034F03Rik	0.141541	-0.118833	-0.256565	0.530667	0.208655	-0.0517195	-0.261092	0.578317	-0.261092	0.578317	0.953456
ENSMUSG00000026858	Miga2	0.14991	-0.110613	-0.260871	0.00380469	-1.20856	-1.46909	-0.260499	0.0022594	-0.260871	0.00380469	0.13907
ENSMUSG00000046605	B3gntl1	0.201011	-0.0594084	-0.260038	0.0432411	-0.202775	-0.463195	-0.260596	0.0941484	-0.260596	0.0941484	0.638184
ENSMUSG00000044734	Serpinb1a	-1.23601	-0.974946	0.261608	0.0571031	0.696117	0.957176	0.260585	0.0713491	0.260585	0.0713491	0.587249
ENSMUSG00000022999	Lmbr1l	0.247504	0.507727	0.260196	0.0212523	-2.35418	-2.09396	0.260581	0.103522	0.260581	0.103522	0.655145
ENSMUSG00000037251	Pomk	0.282585	0.0222144	-0.260825	0.0329594	-1.02572	-1.28609	-0.260476	0.0397666	-0.260476	0.0397666	0.486771
ENSMUSG00000022092	Ppp3cc	-0.212216	0.0480942	0.260188	0.0133852	-1.20735	-0.947038	0.260314	0.0393181	0.260314	0.0393181	0.484095
ENSMUSG00000073702	Rpl31	-0.0970239	-0.357151	-0.260221	0.00259903	-0.33402	-0.594146	-0.260075	0.000937359	-0.260221	0.00259903	0.107716
ENSMUSG00000059486	Kbtbd2	0.0459478	-0.214021	-0.260046	0.000283437	-1.08617	-1.34614	-0.26005	0.00107576	-0.26005	0.00107576	0.0605591
ENSMUSG00000025257	Ribc1	0.0581601	-0.201733	-0.260048	0.246446	0.708476	0.448583	-0.260381	0.241737	-0.260048	0.246446	0.829991
ENSMUSG00000029627	Zkscan14	0.0751544	0.334624	0.25914	0.131179	-0.871784	-0.612315	0.260024	0.196817	0.260024	0.196817	0.784809
ENSMUSG00000078853	Igtp	-0.104215	0.155365	0.2605	0.280787	0.108379	0.367959	0.259799	0.327704	0.259799	0.327704	0.879624
ENSMUSG00000041801	Phlda3	0.00365888	-0.25595	-0.259589	0.0075356	1.22253	0.962922	-0.259589	0.00213632	-0.259589	0.0075356	0.214398
ENSMUSG00000051146	Camk2n2	0.318527	0.577493	0.26012	0.158269	0.457908	0.716873	0.259495	0.221421	0.259495	0.221421	0.811976
ENSMUSG00000070814	6330408A02Rik	0.292507	0.0332619	-0.259462	0.0766786	-0.735749	-0.994994	-0.259367	0.149021	-0.259367	0.149021	0.730327
ENSMUSG00000069743	Zfp820	-0.118203	0.144683	0.259234	0.429362	-0.66219	-0.399303	0.263022	0.12673	0.259234	0.429362	0.915597
ENSMUSG00000042198	Chchd7	-0.127666	-0.38646	-0.259183	0.0331381	-0.486845	-0.74564	-0.258992	0.0231942	-0.259183	0.0331381	0.450287
ENSMUSG00000032293	Ireb2	0.24069	-0.0182023	-0.259114	0.116642	1.20487	0.945974	-0.25897	0.00360539	-0.259114	0.116642	0.679158
ENSMUSG00000021366	Hivep1	0.100075	-0.158964	-0.260199	0.0600459	-3.17176	-3.4308	-0.259108	0.106692	-0.259108	0.106692	0.660526
ENSMUSG00000000958	Slc7a7	0.214733	0.473035	0.2594	0.133355	0.846347	1.10465	0.258931	0.166122	0.258931	0.166122	0.749528
ENSMUSG00000026240	Cops7b	0.19053	-0.0682721	-0.258771	0.0017785	0.158371	-0.100431	-0.258885	0.00501846	-0.258885	0.00501846	0.166654
ENSMUSG00000038065	Mturn	-0.151563	0.107185	0.259096	0.0937212	0.0161961	0.274944	0.258699	0.126758	0.258699	0.126758	0.693235
ENSMUSG00000036550	Cnot1	0.0450041	-0.213545	-0.258594	0.0123198	-0.893824	-1.15237	-0.258627	0.00140151	-0.258594	0.0123198	0.284408
ENSMUSG00000079197	Psme2	-0.0131898	0.245144	0.258397	0.0351034	0.116098	0.374431	0.258455	0.0558908	0.258455	0.0558908	0.547725
ENSMUSG00000078566	Bnip3	-0.0642753	0.194123	0.258404	0.0850042	0.63442	0.892819	0.258425	0.0973687	0.258425	0.0973687	0.644624
ENSMUSG00000015053	Gata2	-0.257249	-2.21696e-05	0.258074	0.127745	1.16311	1.42034	0.257129	0.0954796	0.258074	0.127745	0.693571
ENSMUSG00000041420	Meis3	0.312165	0.0541212	-0.258679	0.0365756	-2.15852	-2.41657	-0.258063	0.0916892	-0.258063	0.0916892	0.63368
ENSMUSG00000005951	Shpk	-0.519541	-0.261852	0.257789	0.07432	0.33344	0.591129	0.257624	0.0727821	0.257789	0.07432	0.592253
ENSMUSG00000039218	Srrm2	0.0740521	-0.18353	-0.257672	0.0197927	0.65123	0.393648	-0.257547	2.31516e-06	-0.257672	0.0197927	0.356777
ENSMUSG00000059708	Akap17b	0.136459	-0.120733	-0.259432	0.230125	-0.866858	-1.12405	-0.257605	0.274739	-0.257605	0.274739	0.846827
ENSMUSG00000047264	Zfp358	0.368629	0.111222	-0.258682	0.078757	-0.715236	-0.972643	-0.257507	0.103559	-0.257507	0.103559	0.655145
ENSMUSG00000029502	Golga3	0.166104	-0.0910834	-0.257387	0.00104929	-0.919054	-1.17624	-0.257219	7.95685e-05	-0.257387	0.00104929	0.0597927
ENSMUSG00000026782	Abi2	0.187629	-0.0695885	-0.257349	0.0265616	-0.26995	-0.527168	-0.257123	0.0134656	-0.257349	0.0265616	0.423017
ENSMUSG00000050945	Zfp438	0.0438719	0.300586	0.256168	0.114577	-1.24461	-0.987894	0.257178	0.195805	0.257178	0.195805	0.78362
ENSMUSG00000025290	Rps24	-0.026885	-0.283617	-0.256702	0.00954899	0.307065	0.0503338	-0.256706	0.0258748	-0.256706	0.0258748	0.416521
ENSMUSG00000070031	Sp140	0.230158	-0.0264516	-0.257298	0.0947626	-0.69541	-0.95202	-0.25649	0.137373	-0.25649	0.137373	0.709605
ENSMUSG00000018750	Zbtb4	0.252986	0.508822	0.255188	0.0740892	-1.498	-1.24216	0.256439	0.141555	0.256439	0.141555	0.714702
ENSMUSG00000060152	Pop5	0.00920915	0.2654	0.256227	0.0218186	-0.0869671	0.169224	0.256206	0.0218573	0.256206	0.0218573	0.374809
ENSMUSG00000061244	Exoc5	0.0751522	-0.180765	-0.256178	0.0641431	-1.13598	-1.39189	-0.255865	0.000778238	-0.256178	0.0641431	0.568745
ENSMUSG00000028962	Slc4a2	0.157735	-0.0981952	-0.256124	0.000398191	-1.00196	-1.25789	-0.255978	0.000127401	-0.256124	0.000398191	0.029313
ENSMUSG00000015189	Casd1	-0.060074	0.196012	0.255803	0.00939538	-2.13579	-1.87971	0.256091	0.0165474	0.256091	0.0165474	0.334346
ENSMUSG00000038384	Setd1b	0.413693	0.157846	-0.255935	0.096197	2.21837	1.96252	-0.255773	0.00468975	-0.255935	0.096197	0.643638
ENSMUSG00000029851	Tcaf2	0.0226882	-0.232965	-0.25592	0.0909831	0.973865	0.718212	-0.25592	0.0633544	-0.25592	0.0909831	0.63368
ENSMUSG00000054509	Parp4	0.299068	0.0435847	-0.255877	0.0506656	1.18722	0.931741	-0.255572	0.00724223	-0.255877	0.0506656	0.526512
ENSMUSG00000001909	Trmt1	0.177024	-0.0786264	-0.255783	0.00043417	-0.727829	-0.983479	-0.255638	0.000141764	-0.255783	0.00043417	0.0315207
ENSMUSG00000009108	Gnat2	0.472032	0.215642	-0.25829	0.371919	-1.33336	-1.58975	-0.255389	0.484472	-0.255389	0.484472	0.931805
ENSMUSG00000032757	Bet1	-0.154331	0.101267	0.255359	0.0331842	0.225202	0.4808	0.255536	0.00825822	0.255359	0.0331842	0.450287
ENSMUSG00000095315	Gm10130	-0.32213	-0.57603	-0.255185	0.371418	-0.17728	-0.43118	-0.255334	0.400038	-0.255334	0.400038	0.905025
ENSMUSG00000026269	Rnpepl1	0.360534	0.105633	-0.255254	0.0377949	-1.71444	-1.96934	-0.254997	0.0958976	-0.254997	0.0958976	0.643638
ENSMUSG00000038538	Ubn2	-0.03169	-0.285933	-0.254776	0.042448	-1.04471	-1.29895	-0.254302	0.0355894	-0.254776	0.042448	0.500953
ENSMUSG00000001229	Dpp9	0.153002	-0.101692	-0.254742	3.96651e-05	-0.078458	-0.333152	-0.254742	4.91055e-05	-0.254742	4.91055e-05	0.00569916
ENSMUSG00000030335	Mrpl51	0.0424195	-0.21216	-0.254577	0.000130369	0.0839705	-0.170609	-0.254577	0.000287125	-0.254577	0.000287125	0.0222247
ENSMUSG00000063838	1700027J19Rik	0.622469	0.36632	-0.255902	0.333551	-0.521696	-0.777845	-0.254565	0.448038	-0.254565	0.448038	0.922633
ENSMUSG00000043190	Rfesd	-0.170262	0.0839038	0.253099	0.284392	-1.47931	-1.22515	0.254315	0.37536	0.254315	0.37536	0.896963
ENSMUSG00000037185	Krt80	0.577225	0.322745	-0.254856	0.0358917	-0.296125	-0.550606	-0.2542	0.0643108	-0.2542	0.0643108	0.568745
ENSMUSG00000025967	Eef1b2	-0.117336	-0.371396	-0.254054	0.00274625	-0.42427	-0.67833	-0.25405	0.00375194	-0.25405	0.00375194	0.1377
ENSMUSG00000030584	Dpf1	-0.412654	-0.158033	0.253298	0.341602	-0.275696	-0.0210752	0.253992	0.342806	0.253992	0.342806	0.885626
ENSMUSG00000051910	Sox6	0.280896	0.0267182	-0.254609	0.336947	-0.53492	-0.789097	-0.253945	0.382899	-0.253945	0.382899	0.898922
ENSMUSG00000035671	Zswim4	-0.0415663	0.212191	0.253573	0.0151742	-1.63813	-1.38437	0.253725	0.0410217	0.253725	0.0410217	0.493211
ENSMUSG00000004044	Ptrf	0.14961	-0.104081	-0.253694	0.0158111	1.90558	1.65189	-0.253694	0.00249476	-0.253694	0.0158111	0.325721
ENSMUSG00000053769	Lysmd1	0.323634	0.0693491	-0.254195	0.248647	-1.52849	-1.78277	-0.253634	0.388171	-0.253634	0.388171	0.900021
ENSMUSG00000033004	Mycbp2	-0.148815	-0.401496	-0.253633	0.0483654	-1.64539	-1.89808	-0.252897	0.0256263	-0.253633	0.0483654	0.519386
ENSMUSG00000062609	Kcnj15	0.783904	0.529371	-0.255045	0.347828	0.554955	0.300422	-0.253563	0.380691	-0.253563	0.380691	0.898453
ENSMUSG00000001157	Gmcl1	0.0502283	-0.203201	-0.25376	0.0135652	-1.55142	-1.80485	-0.253536	0.0174265	-0.253536	0.0174265	0.341922
ENSMUSG00000036882	Arhgap33	-0.0286477	0.224455	0.252517	0.0934629	-1.03995	-0.786848	0.253344	0.14341	0.253344	0.14341	0.716846
ENSMUSG00000020372	Rack1	0.0259447	-0.227315	-0.253229	0.00100604	-0.100558	-0.353818	-0.253229	3.28749e-05	-0.253229	0.00100604	0.0581898
ENSMUSG00000043881	Kbtbd7	0.298464	0.0453951	-0.252658	0.227555	0.312234	0.0591646	-0.253223	0.280918	-0.253223	0.280918	0.849285
ENSMUSG00000034673	Pbx2	0.116514	0.369622	0.252789	0.00693681	-1.23469	-0.981586	0.253186	0.0121877	0.253186	0.0121877	0.284408
ENSMUSG00000069835	Sat2	0.097918	0.351147	0.253161	0.227216	0.841613	1.09484	0.253414	0.187205	0.253161	0.227216	0.816029
ENSMUSG00000003617	Cp	-0.155101	0.0987184	0.253075	0.385239	0.4526	0.706419	0.253882	0.297044	0.253075	0.385239	0.898922
ENSMUSG00000069270	Hist1h2ac	0.0161488	0.269355	0.253516	0.307599	0.194025	0.44723	0.253049	0.440281	0.253049	0.440281	0.91872
ENSMUSG00000036941	Elac1	0.277114	0.024398	-0.25241	0.0461388	0.989105	0.736389	-0.25279	0.054447	-0.25279	0.054447	0.541706
ENSMUSG00000026648	Dclre1c	0.00854306	-0.243401	-0.252726	0.0895119	0.0304997	-0.221444	-0.252116	0.054973	-0.252726	0.0895119	0.631788
ENSMUSG00000006356	Crip2	0.643995	0.39075	-0.254147	0.269315	-0.969841	-1.22309	-0.252438	0.405614	-0.252438	0.405614	0.905407
ENSMUSG00000095325	Zfp870	-0.092797	0.159256	0.252011	0.206383	-0.805201	-0.553147	0.252107	0.296016	0.252107	0.296016	0.860208
ENSMUSG00000036478	Btg1	0.313589	0.0616802	-0.251941	0.00799836	0.0371601	-0.214749	-0.252014	0.033116	-0.252014	0.033116	0.450287
ENSMUSG00000035692	Isg15	0.3569	0.104925	-0.251329	0.169317	1.68229	1.43031	-0.251944	0.171541	-0.251944	0.171541	0.753051
ENSMUSG00000031774	Fam192a	-0.014653	0.237014	0.251739	0.000770005	-0.0731538	0.178513	0.251765	0.00221404	0.251765	0.00221404	0.0987593
ENSMUSG00000028270	Gbp2	0.52091	0.269033	-0.25172	0.129581	0.517061	0.265184	-0.251647	0.158582	-0.251647	0.158582	0.744742
ENSMUSG00000091705	H2-Q2	0.127059	-0.124387	-0.250273	0.25181	0.26757	0.016123	-0.251637	0.335237	-0.251637	0.335237	0.883364
ENSMUSG00000007415	Gatad1	-0.0841674	0.167345	0.251454	6.93427e-05	-2.88491	-2.6334	0.251572	0.000206227	0.251572	0.000206227	0.0170941
ENSMUSG00000030725	Lipt2	0.0330393	0.284451	0.251379	0.0685288	0.0428956	0.294307	0.251461	0.0705701	0.251461	0.0705701	0.584034
ENSMUSG00000000037	Scml2	-0.0278347	-0.279078	-0.251893	0.0607148	-0.300112	-0.551356	-0.251448	0.062869	-0.251448	0.062869	0.567005
ENSMUSG00000069763	Tmem100	-0.134635	-0.384977	-0.248866	0.460394	0.257585	0.00724212	-0.251373	0.496567	-0.251373	0.496567	0.935603
ENSMUSG00000001313	Rnd2	0.369366	0.117776	-0.252457	0.0612641	-1.77302	-2.02461	-0.251373	0.0767513	-0.251373	0.0767513	0.599781
ENSMUSG00000026003	Acadl	0.259118	0.00789923	-0.251235	0.00151635	2.95154	2.70032	-0.251231	4.74328e-06	-0.251235	0.00151635	0.0763045
ENSMUSG00000035473	Galm	-0.21603	0.0350962	0.25178	0.056513	0.95235	1.20348	0.251133	0.059354	0.251133	0.059354	0.55562
ENSMUSG00000021257	Angel1	0.360558	0.109767	-0.250495	0.076219	0.61546	0.36467	-0.250834	0.0990324	-0.250834	0.0990324	0.64604
ENSMUSG00000070426	Rnf121	-0.0170832	0.233381	0.250565	0.000816628	0.140122	0.390586	0.250592	0.00176233	0.250592	0.00176233	0.0854934
ENSMUSG00000041609	Ccdc64	0.775963	0.524661	-0.249813	0.345972	1.32174	1.07044	-0.250336	0.35423	-0.250336	0.35423	0.890089
ENSMUSG00000062743	Zfp677	0.285558	0.538725	0.250293	0.292441	-1.18476	-0.931598	0.254143	0.288072	0.250293	0.292441	0.857767
ENSMUSG00000034175	Rhbdd3	0.128479	-0.121487	-0.251143	0.116599	-2.01581	-2.26578	-0.250283	0.204071	-0.250283	0.204071	0.79063
ENSMUSG00000020522	Mfap3	-0.155189	0.095018	0.250173	0.00184651	0.381066	0.631274	0.250173	0.00198798	0.250173	0.00198798	0.0909889
ENSMUSG00000028246	Faxc	0.0762939	0.326107	0.249637	0.0388579	-1.65455	-1.40474	0.250136	0.0996429	0.250136	0.0996429	0.646696
ENSMUSG00000025993	Slc40a1	1.49824	1.2433	-0.257578	0.31008	-2.28419	-2.53913	-0.250088	0.5185	-0.250088	0.5185	0.936885
ENSMUSG00000048118	Arid4a	0.0515325	-0.19791	-0.249921	0.0935552	-0.400047	-0.649489	-0.249515	0.00228739	-0.249921	0.0935552	0.637582
ENSMUSG00000054708	Ankrd24	0.257081	0.506627	0.249612	0.0494337	0.545861	0.795407	0.249783	0.0618359	0.249783	0.0618359	0.565709
ENSMUSG00000035367	Rmi1	-0.152814	0.0971021	0.249541	0.0336108	-0.905416	-0.6555	0.249916	0.0189058	0.249541	0.0336108	0.454486
ENSMUSG00000052137	Rbm12b2	-0.238467	0.0108344	0.248271	0.147582	-0.907948	-0.658647	0.249459	0.168374	0.249459	0.168374	0.750851
ENSMUSG00000050908	Tvp23a	0.177325	-0.0717659	-0.249834	0.0621408	-1.28778	-1.53688	-0.249136	0.079815	-0.249136	0.079815	0.61005
ENSMUSG00000063077	Kif1b	-0.0254101	-0.274334	-0.249075	0.0136664	-0.887487	-1.13641	-0.248935	1.40295e-06	-0.249075	0.0136664	0.300976
ENSMUSG00000050912	Tmem123	-0.117998	0.131084	0.248911	0.012287	0.0999362	0.349018	0.249122	0.000304945	0.248911	0.012287	0.284408
ENSMUSG00000018983	E2f2	0.16697	0.415219	0.247467	0.171186	-0.908421	-0.660172	0.248904	0.241246	0.248904	0.241246	0.826155
ENSMUSG00000044712	Slc38a6	0.0285032	0.277325	0.249279	0.0416162	-0.199133	0.0496887	0.248885	0.090806	0.248885	0.090806	0.63368
ENSMUSG00000044452	Zfp507	0.276836	0.0282883	-0.248791	0.00117938	-0.538519	-0.787066	-0.24847	0.000439032	-0.248791	0.00117938	0.0636682
ENSMUSG00000035311	Gnptab	0.092201	-0.156482	-0.248909	0.000538791	-1.62567	-1.87435	-0.248673	0.000629857	-0.248673	0.000629857	0.0422325
ENSMUSG00000030979	Uros	0.251872	0.00325246	-0.24873	0.0719172	0.0811515	-0.167468	-0.24867	0.0935751	-0.24867	0.0935751	0.637582
ENSMUSG00000060397	Zfp128	0.142167	0.389908	0.247209	0.0888386	-0.79985	-0.55211	0.248204	0.143842	0.248204	0.143842	0.718282
ENSMUSG00000025283	Sat1	0.239288	0.487174	0.247867	0.00670136	-0.678617	-0.430732	0.247967	0.0317482	0.247967	0.0317482	0.447601
ENSMUSG00000045691	Thtpa	0.0699322	-0.177079	-0.245494	0.40512	-1.03453	-1.28154	-0.247953	0.512264	-0.247953	0.512264	0.936885
ENSMUSG00000024891	Slc29a2	-0.174764	-0.422395	-0.247812	0.196949	0.655009	0.407378	-0.248086	0.188435	-0.247812	0.196949	0.785035
ENSMUSG00000033327	Tnxb	-0.161094	-0.408828	-0.248175	0.0432629	-1.14285	-1.39058	-0.247806	0.0642136	-0.247806	0.0642136	0.568745
ENSMUSG00000007029	Vars	-0.152615	-0.400186	-0.247559	0.000359355	0.359031	0.11146	-0.247655	0.00154319	-0.247655	0.00154319	0.0766284
ENSMUSG00000078546	Zfp995	-0.292761	-0.0448594	0.247372	0.284164	-1.03974	-0.79184	0.247624	0.359072	0.247624	0.359072	0.892114
ENSMUSG00000033467	Crlf2	-0.155221	-0.402257	-0.24732	0.405348	-0.537809	-0.784845	-0.247376	0.460452	-0.247376	0.460452	0.926626
ENSMUSG00000022022	Mtrf1	0.170719	0.417453	0.246818	0.215219	-0.91445	-0.667717	0.247342	0.323715	0.247342	0.323715	0.877922
ENSMUSG00000051390	Zbtb22	0.216263	-0.0310068	-0.24754	0.0106497	-2.69465	-2.94192	-0.24728	0.0378873	-0.24728	0.0378873	0.475375
ENSMUSG00000044042	Fmn1	0.282579	0.035615	-0.247251	0.0389407	0.70042	0.453457	-0.246966	0.0117818	-0.247251	0.0389407	0.483661
ENSMUSG00000013150	Gfod2	0.24788	0.000848284	-0.247522	0.0365839	-1.36819	-1.61523	-0.247124	0.0831541	-0.247124	0.0831541	0.619381
ENSMUSG00000026383	Epb41l5	0.114072	0.36091	0.24671	0.0710576	0.197093	0.443932	0.247109	0.074775	0.247109	0.074775	0.59408
ENSMUSG00000020721	Helz	0.191133	-0.0556881	-0.246945	0.0092873	-0.565587	-0.812408	-0.24676	0.00124983	-0.246945	0.0092873	0.241401
ENSMUSG00000028309	Rnf20	0.14222	-0.104157	-0.246701	0.0149485	-0.272576	-0.518952	-0.246331	0.000805488	-0.246701	0.0149485	0.31599
ENSMUSG00000026189	Pecr	-0.279814	-0.0340253	0.246071	0.0307962	1.58207	1.82786	0.245714	0.00918387	0.246071	0.0307962	0.44228
ENSMUSG00000020982	Nemf	-0.189759	-0.435198	-0.245836	0.271693	0.235686	-0.0097534	-0.245521	0.0471757	-0.245836	0.271693	0.844666
ENSMUSG00000026628	Atf3	-0.159247	-0.403951	-0.245265	0.270158	0.453627	0.208923	-0.245036	0.263948	-0.245265	0.270158	0.844666
ENSMUSG00000074811	Hps6	0.0737811	-0.171322	-0.245268	0.039035	0.080156	-0.164947	-0.245226	0.0450577	-0.245226	0.0450577	0.51313
ENSMUSG00000048154	Kmt2d	0.322062	0.0771716	-0.245003	0.0722252	-0.0360794	-0.28097	-0.244933	0.000102734	-0.245003	0.0722252	0.587569
ENSMUSG00000043964	Orai3	0.319916	0.0751036	-0.245239	0.0272929	-1.26517	-1.50999	-0.244678	0.0592174	-0.244678	0.0592174	0.55562
ENSMUSG00000056493	Foxk1	0.211447	-0.0327821	-0.243901	0.0121404	1.54478	1.30055	-0.244197	0.0166466	-0.244197	0.0166466	0.335074
ENSMUSG00000020122	Egfr	0.117553	0.361466	0.244451	0.13063	0.384285	0.628198	0.244049	0.192228	0.244049	0.192228	0.779166
ENSMUSG00000001661	Hoxc6	0.111965	-0.131785	-0.243791	0.143085	-0.30774	-0.55149	-0.24404	0.204873	-0.24404	0.204873	0.79116
ENSMUSG00000025209	Twnk	0.0695685	-0.174221	-0.244053	0.0139685	-1.00511	-1.2489	-0.243915	0.0320883	-0.243915	0.0320883	0.448891
ENSMUSG00000028125	Abca4	-0.652702	-0.869904	-0.21557	0.638192	-2.49239	-2.7096	-0.243776	0.671651	-0.243776	0.671651	0.971486
ENSMUSG00000038527	C1rl	0.120322	0.364344	0.24365	0.11	0.667923	0.911944	0.244299	0.071445	0.24365	0.11	0.663973
ENSMUSG00000034601	2700049A03Rik	-0.0697482	-0.312388	-0.243351	0.0398244	-0.429157	-0.671798	-0.242678	0.0126803	-0.243351	0.0398244	0.486842
ENSMUSG00000030554	Synm	0.457146	0.213219	-0.245774	0.203491	-2.05948	-2.30341	-0.243343	0.313425	-0.243343	0.313425	0.87168
ENSMUSG00000029265	Dr1	0.109539	-0.133365	-0.243155	0.0268072	0.550444	0.30754	-0.242919	0.00357194	-0.243155	0.0268072	0.423869
ENSMUSG00000067365	Tmem128	-0.169884	0.0731361	0.243029	0.000274731	0.171957	0.414977	0.243027	0.00051257	0.243027	0.00051257	0.0364583
ENSMUSG00000028456	Unc13b	-0.128188	-0.369927	-0.242885	0.408096	-1.56948	-1.81122	-0.242943	0.515355	-0.242943	0.515355	0.936885
ENSMUSG00000002028	Kmt2a	0.201588	-0.0409244	-0.242871	0.0910775	-0.864487	-1.107	-0.242499	0.00470583	-0.242871	0.0910775	0.63368
ENSMUSG00000002083	Bbc3	-0.117016	0.12527	0.242547	0.120287	0.00765323	0.249939	0.242561	0.167364	0.242561	0.167364	0.75036
ENSMUSG00000010277	2610507B11Rik	-0.0709489	0.171581	0.242442	2.45678e-06	-3.97808	-3.73555	0.242514	9.33656e-05	0.242514	9.33656e-05	0.00917041
ENSMUSG00000028232	Tmem68	-0.264238	-0.0217239	0.242566	0.0555246	-0.580748	-0.338233	0.242513	0.091569	0.242513	0.091569	0.63368
ENSMUSG00000023047	Amhr2	-0.0196954	0.222461	0.242176	0.0738418	-0.847516	-0.60536	0.242464	0.140798	0.242464	0.140798	0.712988
ENSMUSG00000027274	Mkks	0.0101057	-0.231752	-0.24283	0.119092	-2.98124	-3.2231	-0.242329	0.23776	-0.242329	0.23776	0.824009
ENSMUSG00000019689	Fmc1	-0.138274	0.103929	0.242274	0.00460736	0.529605	0.771808	0.242229	0.00965025	0.242229	0.00965025	0.245046
ENSMUSG00000071076	Jund	0.0727766	0.314814	0.242035	0.0915828	-0.965349	-0.723311	0.242204	0.153233	0.242204	0.153233	0.736766
ENSMUSG00000058056	Palld	0.0836237	-0.158514	-0.242174	0.0577806	2.88538	2.64324	-0.242081	0.00517317	-0.242174	0.0577806	0.555422
ENSMUSG00000022634	Yaf2	-0.0784461	0.16355	0.241878	0.0101248	-0.84084	-0.598844	0.242001	0.0121435	0.242001	0.0121435	0.284078
ENSMUSG00000026814	Eng	0.845463	0.602976	-0.241361	0.21701	1.24621	1.00372	-0.241898	0.244183	-0.241898	0.244183	0.827819
ENSMUSG00000020076	Ddx50	-0.18178	0.059985	0.241692	0.0178744	-1.6331	-1.39133	0.241692	0.00167552	0.241692	0.0178744	0.34368
ENSMUSG00000040249	Lrp1	-0.0187985	-0.26028	-0.241486	0.0342564	0.109693	-0.131789	-0.241442	0.0205845	-0.241486	0.0342564	0.456586
ENSMUSG00000022636	Alcam	-0.168009	0.073799	0.241476	0.189496	0.469101	0.71091	0.24184	0.142257	0.241476	0.189496	0.776802
ENSMUSG00000021486	Prelid1	0.136557	-0.104775	-0.241423	0.0258006	-1.68668	-1.92801	-0.241416	0.0317277	-0.241416	0.0317277	0.447601
ENSMUSG00000031788	Kifc3	-0.122148	-0.363384	-0.24145	0.00693745	-1.51486	-1.7561	-0.241405	0.0166471	-0.241405	0.0166471	0.335074
ENSMUSG00000034765	Dusp5	-0.476011	-0.234641	0.241509	0.14594	-0.654651	-0.41328	0.241294	0.222393	0.241294	0.222393	0.812511
ENSMUSG00000007837	Prrg2	0.0382965	0.279492	0.240521	0.148776	-0.0108884	0.230307	0.241251	0.149666	0.241251	0.149666	0.732325
ENSMUSG00000020728	Cep112	0.160683	-0.0793706	-0.241179	0.161209	0.581462	0.341408	-0.240008	0.046217	-0.241179	0.161209	0.745994
ENSMUSG00000010054	Tusc2	0.268098	0.0266963	-0.242081	0.202998	-2.10033	-2.34174	-0.241129	0.325768	-0.241129	0.325768	0.878996
ENSMUSG00000072762	4930522L14Rik	0.0766546	-0.162901	-0.240963	0.200163	-1.3231	-1.56265	-0.239541	0.0994444	-0.240963	0.200163	0.787963
ENSMUSG00000002475	Abhd3	0.223137	0.464227	0.240899	0.358868	0.38859	0.62968	0.242179	0.34993	0.240899	0.358868	0.892043
ENSMUSG00000024219	Anks1	0.176344	-0.064332	-0.24062	0.0111172	-0.305925	-0.546601	-0.24059	0.0329372	-0.24059	0.0329372	0.450287
ENSMUSG00000040818	Dennd6a	-0.0563919	0.184014	0.239976	0.0180245	-1.38317	-1.14277	0.240404	0.0183941	0.240404	0.0183941	0.348155
ENSMUSG00000004233	Wars2	0.154488	-0.0859673	-0.240201	0.0196359	0.537777	0.297322	-0.240327	0.0354019	-0.240327	0.0354019	0.462951
ENSMUSG00000039725	Trp53rka	0.218028	0.457885	0.239565	0.132855	-0.139386	0.10047	0.240255	0.145819	0.240255	0.145819	0.722458
ENSMUSG00000067424	Zfp563	-0.0740998	0.166695	0.240237	0.0430378	-0.529752	-0.288957	0.240924	0.0396258	0.240237	0.0430378	0.502421
ENSMUSG00000022508	Bcl6	0.523135	0.282694	-0.239915	0.107855	0.66394	0.423498	-0.240052	0.156513	-0.240052	0.156513	0.740506
ENSMUSG00000072258	Taf1a	-0.0898959	-0.329527	-0.239233	0.211793	0.0448858	-0.194745	-0.239999	0.272577	-0.239999	0.272577	0.844666
ENSMUSG00000010538	Tsacc	-0.0645925	-0.304148	-0.24038	0.184735	0.177843	-0.0617132	-0.239983	0.186473	-0.239983	0.186473	0.771923
ENSMUSG00000075122	Cd80	-0.654713	-0.414546	0.24203	0.242433	1.28719	1.52736	0.239936	0.283921	0.239936	0.283921	0.850209
ENSMUSG00000033400	Agl	0.112105	-0.12748	-0.239731	0.0043332	0.23927	-0.000315264	-0.239538	0.000898734	-0.239731	0.0043332	0.151547
ENSMUSG00000025979	Mob4	-0.223053	0.0167035	0.239695	0.0338263	0.583838	0.823594	0.239744	0.00513325	0.239695	0.0338263	0.454486
ENSMUSG00000038797	Zscan2	0.5298	0.290064	-0.240792	0.201105	0.0228001	-0.216937	-0.239326	0.225342	-0.239326	0.225342	0.81564
ENSMUSG00000020877	Scrn2	0.0380557	0.277449	0.239245	0.014876	0.249543	0.488936	0.239415	0.0114645	0.239245	0.014876	0.315486
ENSMUSG00000057367	Birc2	0.188652	-0.0503751	-0.239202	0.0185199	-0.968061	-1.20709	-0.23912	0.0484234	-0.23912	0.0484234	0.519386
ENSMUSG00000074129	Rpl13a	-0.0146693	-0.253754	-0.239056	0.0324	-0.95505	-1.19413	-0.239005	0.0577474	-0.239005	0.0577474	0.555422
ENSMUSG00000044442	N6amt1	-0.148341	0.0906723	0.238996	0.0180707	0.907543	1.14656	0.238927	0.00774692	0.238996	0.0180707	0.345245
ENSMUSG00000031939	Taf1d	-0.389679	-0.150562	0.238938	0.131803	-1.2916	-1.05248	0.239162	0.0393006	0.238938	0.131803	0.700324
ENSMUSG00000059995	Atxn7l3	0.12541	-0.113284	-0.239016	0.025667	-3.59318	-3.83187	-0.238758	0.0913032	-0.238758	0.0913032	0.63368
ENSMUSG00000035941	Ibtk	0.027854	0.266877	0.238704	0.0684114	-1.90026	-1.66123	0.239152	0.0347054	0.238704	0.0684114	0.57868
ENSMUSG00000037773	Pced1a	0.0858068	-0.152613	-0.238519	0.0101671	-0.880133	-1.11855	-0.238501	0.0288458	-0.238501	0.0288458	0.42769
ENSMUSG00000070283	Ndufaf3	0.27235	0.0336749	-0.238357	0.171928	-0.096678	-0.335353	-0.238452	0.24885	-0.238452	0.24885	0.830883
ENSMUSG00000045545	Krt14	-0.152456	-0.390012	-0.237864	0.15137	0.11626	-0.121296	-0.237559	0.151013	-0.237864	0.15137	0.735825
ENSMUSG00000033554	Dph5	-0.240277	-0.00223654	0.237863	0.0148947	0.288162	0.526203	0.238067	0.00409096	0.237863	0.0148947	0.315486
ENSMUSG00000017057	Il13ra1	-0.223716	0.0142684	0.237971	0.0493172	-0.0154081	0.222576	0.237847	0.0670597	0.237847	0.0670597	0.578642
ENSMUSG00000074829	2010315B03Rik	-0.0987776	0.139797	0.237248	0.251294	-0.976596	-0.738022	0.238819	0.226269	0.237248	0.251294	0.832859
ENSMUSG00000045031	Cetn4	-0.0249105	0.212216	0.237223	0.100302	0.869373	1.1065	0.237207	0.0679721	0.237223	0.100302	0.648576
ENSMUSG00000031600	Vps37a	-0.302714	-0.0655315	0.236928	0.143599	0.138756	0.375939	0.237106	0.0754715	0.236928	0.143599	0.717451
ENSMUSG00000038422	Hdhd3	0.353208	0.116116	-0.236917	0.0878917	1.5169	1.27981	-0.236921	0.0608533	-0.236917	0.0878917	0.631788
ENSMUSG00000039801	2410089E03Rik	0.0583005	-0.178365	-0.236887	0.0675296	-1.56676	-1.80342	-0.23677	0.0024318	-0.236887	0.0675296	0.578642
ENSMUSG00000027254	Map1a	0.324651	0.0879252	-0.236778	0.0179235	0.558392	0.321666	-0.236778	0.00244747	-0.236778	0.0179235	0.34368
ENSMUSG00000013415	Igf2bp1	-0.0492202	-0.285798	-0.236484	0.000209079	0.112387	-0.12419	-0.236575	0.00127785	-0.236575	0.00127785	0.0679388
ENSMUSG00000046364	Rpl27a	0.00220355	-0.234322	-0.236464	0.128957	0.419155	0.18263	-0.236569	0.236268	-0.236569	0.236268	0.82287
ENSMUSG00000069265	Hist1h3a	0.235595	0.472141	0.236458	0.376237	-0.419348	-0.182801	0.236565	0.334256	0.236458	0.376237	0.896963
ENSMUSG00000041164	Zmiz2	0.221515	-0.0146591	-0.236339	0.0107995	-0.490637	-0.726811	-0.236164	0.0128863	-0.236164	0.0128863	0.291103
ENSMUSG00000010048	Ifrd2	-0.066145	-0.301964	-0.23611	0.0153387	-1.42389	-1.65971	-0.235926	0.00802041	-0.23611	0.0153387	0.321015
ENSMUSG00000079334	Nat6	0.0969165	0.332591	0.236199	0.0894239	-0.297559	-0.0618849	0.235918	0.163212	0.235918	0.163212	0.749092
ENSMUSG00000021905	Dph3	-0.0380918	0.197747	0.235813	0.0747741	-0.930535	-0.694696	0.235916	0.135456	0.235916	0.135456	0.707663
ENSMUSG00000021241	Isca2	0.00684425	0.242582	0.235916	0.00521211	0.0195232	0.255261	0.235894	0.0154498	0.235894	0.0154498	0.322698
ENSMUSG00000029684	Wasl	0.0967873	-0.138895	-0.235888	0.0238518	0.8744	0.638718	-0.235763	0.000342426	-0.235888	0.0238518	0.396465
ENSMUSG00000061615	Hist1h2ab	0.1566	0.392375	0.235676	0.186399	0.886474	1.12225	0.235925	0.0953949	0.235676	0.186399	0.771923
ENSMUSG00000028745	Capzb	0.0128928	-0.222708	-0.235656	0.111884	1.98798	1.75238	-0.235646	0.0797318	-0.235656	0.111884	0.667255
ENSMUSG00000028300	3110043O21Rik	0.0282459	-0.207282	-0.235539	0.0384962	-0.846277	-1.0818	-0.23557	0.0864185	-0.23557	0.0864185	0.627831
ENSMUSG00000039774	Galnt12	0.0280576	0.263447	0.234142	0.183228	-1.10542	-0.870032	0.235543	0.238741	0.235543	0.238741	0.824009
ENSMUSG00000026014	Raph1	0.0787119	-0.156873	-0.235529	0.0286249	1.53996	1.30438	-0.235529	0.00897453	-0.235529	0.0286249	0.426965
ENSMUSG00000031835	Mbtps1	0.0667124	-0.16871	-0.235524	0.00278618	-2.76048	-2.9959	-0.235508	0.00797117	-0.235508	0.00797117	0.224105
ENSMUSG00000033446	Lpar6	-0.118489	-0.353398	-0.235061	0.236542	-0.245548	-0.480457	-0.235355	0.29698	-0.235355	0.29698	0.860208
ENSMUSG00000020099	Unc5b	0.276294	0.511317	0.234924	0.0326427	-0.258886	-0.0238638	0.23533	0.0554661	0.23533	0.0554661	0.546204
ENSMUSG00000028719	Cmpk1	-0.33968	-0.104392	0.235399	0.0918806	0.218431	0.453719	0.235272	0.0961231	0.235272	0.0961231	0.643638
ENSMUSG00000060093	Hist1h4a	-0.101438	0.133946	0.235236	0.213639	0.239073	0.474458	0.23556	0.155503	0.235236	0.213639	0.805539
ENSMUSG00000022843	Clcn2	0.00247941	0.237634	0.234816	0.0681602	-0.884693	-0.649539	0.235219	0.112099	0.235219	0.112099	0.667457
ENSMUSG00000034818	Celf5	0.0576667	0.292536	0.235199	0.11652	0.177155	0.412024	0.235101	0.165234	0.235101	0.165234	0.749092
ENSMUSG00000034303	Ccdc15	-0.00834398	-0.243162	-0.234746	0.0969097	0.357677	0.122859	-0.234965	0.126698	-0.234965	0.126698	0.693235
ENSMUSG00000020876	Snx11	0.158843	-0.0761909	-0.235373	0.0620944	-1.00695	-1.24198	-0.234935	0.0827243	-0.234935	0.0827243	0.618944
ENSMUSG00000001441	Npepps	0.118125	-0.11668	-0.234879	0.0189752	1.73284	1.49804	-0.234879	0.00309994	-0.234879	0.0189752	0.348535
ENSMUSG00000034243	Golgb1	0.147299	-0.0869427	-0.234582	0.231154	-0.902544	-1.13678	-0.234235	0.000313118	-0.234582	0.231154	0.819268
ENSMUSG00000029270	Fam69a	0.29592	0.061577	-0.234388	0.00500037	0.201262	-0.0330816	-0.234269	0.00322152	-0.234388	0.00500037	0.166579
ENSMUSG00000045328	Cenpe	-0.0587699	-0.292773	-0.234222	0.349367	-0.196333	-0.430336	-0.233934	0.0423269	-0.234222	0.349367	0.887133
ENSMUSG00000084883	Ccdc85c	0.0442034	-0.189745	-0.234413	0.0507938	-1.1224	-1.35635	-0.234161	0.0834831	-0.234161	0.0834831	0.620343
ENSMUSG00000027422	Rrbp1	-0.028998	-0.262898	-0.234029	0.0312025	0.639163	0.405263	-0.233892	0.000724988	-0.234029	0.0312025	0.44508
ENSMUSG00000041617	Ccdc74a	0.00785867	0.241554	0.234143	0.0995952	-0.779935	-0.54624	0.233978	0.21627	0.233978	0.21627	0.808766
ENSMUSG00000032733	Snx33	-0.00605353	-0.239986	-0.234168	0.0753829	-0.488098	-0.722031	-0.23394	0.111585	-0.23394	0.111585	0.667216
ENSMUSG00000037325	Bbs7	-0.167373	0.0663498	0.233661	0.0481829	0.0273011	0.261024	0.233806	0.0648991	0.233806	0.0648991	0.569327
ENSMUSG00000028495	Rps6	0.0312061	-0.202522	-0.233721	0.00783153	-0.56991	-0.803638	-0.233721	0.00519719	-0.233721	0.00783153	0.221568
ENSMUSG00000038000	Acd	0.155356	0.388892	0.233456	0.00505055	-0.790219	-0.556683	0.233677	0.0159722	0.233677	0.0159722	0.326705
ENSMUSG00000017418	Arl5b	-0.109263	-0.342689	-0.233608	0.0801492	0.891345	0.65792	-0.233498	0.0494347	-0.233608	0.0801492	0.61005
ENSMUSG00000020420	Zfp607a	-0.252246	-0.018684	0.233487	0.178425	-1.28194	-1.04838	0.233581	0.275583	0.233581	0.275583	0.847769
ENSMUSG00000044033	Ccdc141	-0.0064526	0.22666	0.232979	0.246567	-1.41287	-1.17975	0.233505	0.365302	0.233505	0.365302	0.895143
ENSMUSG00000051037	Zfp455	0.457489	0.223017	-0.234161	0.411921	0.0344636	-0.200008	-0.233491	0.479099	-0.233491	0.479099	0.931805
ENSMUSG00000004263	Atn1	0.263941	0.0306636	-0.233486	0.140934	2.02681	1.79354	-0.233216	0.00964261	-0.233486	0.140934	0.713014
ENSMUSG00000028433	Ubap2	-0.0419635	-0.27526	-0.233221	0.00146041	0.545485	0.312189	-0.233402	0.00336794	-0.233402	0.00336794	0.129869
ENSMUSG00000029178	Klf3	0.105294	-0.128108	-0.233381	0.000827969	0.708287	0.474885	-0.233436	0.000292694	-0.233381	0.000827969	0.0518811
ENSMUSG00000020846	Rflnb	0.187815	0.420894	0.233014	0.0164748	-0.134377	0.0987016	0.233157	0.0291201	0.233157	0.0291201	0.42994
ENSMUSG00000028538	St3gal3	0.0130945	-0.219893	-0.233768	0.101665	-3.42224	-3.65523	-0.23313	0.200304	-0.23313	0.200304	0.787963
ENSMUSG00000040488	Ltbp4	0.171979	-0.0608232	-0.233086	0.0992295	0.205106	-0.0276964	-0.232763	0.0592364	-0.233086	0.0992295	0.64604
ENSMUSG00000038600	Atp6v0a4	-0.00492909	0.227468	0.232805	0.240911	0.0989577	0.331355	0.232865	0.285214	0.232865	0.285214	0.850794
ENSMUSG00000038055	Dexi	0.0583006	0.290892	0.23232	0.109969	-1.16548	-0.932888	0.232662	0.193068	0.232662	0.193068	0.779673
ENSMUSG00000054737	Zfp182	0.0498288	0.28184	0.231514	0.279197	-0.632415	-0.400404	0.232625	0.333488	0.232625	0.333488	0.882288
ENSMUSG00000089862	Umad1	-0.0674861	0.164926	0.232562	0.0292532	0.891922	1.12433	0.232562	0.0196382	0.232562	0.0292532	0.4313
ENSMUSG00000034173	Zbed5	-0.146635	0.0855525	0.233517	0.326662	-0.232307	-0.000119598	0.232318	0.405314	0.232318	0.405314	0.905313
ENSMUSG00000062115	Rai1	0.158749	-0.0733425	-0.232291	0.026937	-0.1009	-0.332991	-0.232161	0.0227028	-0.232291	0.026937	0.423869
ENSMUSG00000038497	Tmco3	0.220609	-0.0116349	-0.232535	0.0221794	-1.68861	-1.92086	-0.232177	0.0357973	-0.232177	0.0357973	0.464415
ENSMUSG00000027601	Mtfr1	0.0364647	-0.195712	-0.232322	0.000711874	-1.27699	-1.50917	-0.23216	0.00438293	-0.23216	0.00438293	0.152274
ENSMUSG00000066607	6030419C18Rik	-0.00234103	0.229123	0.230655	0.350312	-5.58413	-5.35267	0.232132	0.521627	0.232132	0.521627	0.936885
ENSMUSG00000039929	Urb1	-0.160464	-0.392535	-0.232147	0.00609861	-0.237117	-0.469189	-0.232086	0.0145421	-0.232086	0.0145421	0.312544
ENSMUSG00000032999	Nlrp4f	-0.165597	-0.397127	-0.230965	0.174483	0.242684	0.0111538	-0.232063	0.221602	-0.232063	0.221602	0.812256
ENSMUSG00000021597	Slf1	-0.230823	0.00163479	0.231943	0.121382	-0.866412	-0.633954	0.232536	0.0213912	0.231943	0.121382	0.684453
ENSMUSG00000044072	Eml6	0.284257	0.515617	0.23071	0.123851	-1.88237	-1.65101	0.231826	0.215187	0.231826	0.215187	0.808737
ENSMUSG00000030720	Cln3	0.49816	0.265411	-0.232918	0.377447	-1.86352	-2.09627	-0.231765	0.532289	-0.231765	0.532289	0.938908
ENSMUSG00000018707	Dync1h1	0.105947	-0.125703	-0.231664	0.00348914	-1.78458	-2.01624	-0.231727	0.00889568	-0.231727	0.00889568	0.237826
ENSMUSG00000026021	Sumo1	-0.141145	0.0904772	0.231714	0.0209381	1.00418	1.2358	0.23155	0.0112968	0.231714	0.0209381	0.364323
ENSMUSG00000037608	Bclaf1	0.138959	-0.0925994	-0.231659	0.0994329	0.0420486	-0.18951	-0.231506	0.00502292	-0.231659	0.0994329	0.64613
ENSMUSG00000029516	Cit	0.071405	-0.159921	-0.231503	0.0241377	-0.377666	-0.608992	-0.231391	0.00933851	-0.231503	0.0241377	0.397648
ENSMUSG00000029844	Hoxa1	-0.0286052	-0.258935	-0.230545	0.358035	-1.03316	-1.26349	-0.231316	0.454146	-0.231316	0.454146	0.925403
ENSMUSG00000032262	Elovl4	0.0349122	0.266189	0.231589	0.00929375	0.450221	0.681497	0.231238	0.0271088	0.231238	0.0271088	0.425298
ENSMUSG00000021767	Kat6b	0.087556	-0.142932	-0.231093	0.0243288	-1.65226	-1.88274	-0.230433	0.0188159	-0.231093	0.0243288	0.399546
ENSMUSG00000022419	Deptor	-0.296998	-0.528033	-0.230988	0.114029	1.14897	0.91793	-0.231319	0.0851341	-0.230988	0.114029	0.672668
ENSMUSG00000014353	Tmem87b	0.0527949	0.284109	0.230964	0.0593595	-0.173848	0.0574653	0.23141	0.0229251	0.230964	0.0593595	0.55562
ENSMUSG00000039382	Wdr45	0.154143	0.384774	0.23069	0.057885	0.0330353	0.263667	0.23072	0.0745857	0.23072	0.0745857	0.593252
ENSMUSG00000062762	Ei24	-0.296587	-0.0658558	0.230608	0.00370171	-1.96057	-1.72984	0.230714	0.0197042	0.230714	0.0197042	0.355791
ENSMUSG00000005299	Letm1	-0.0678608	-0.298619	-0.230699	0.00924207	0.0981853	-0.132572	-0.230699	0.015983	-0.230699	0.015983	0.326705
ENSMUSG00000064358	mt-Co3	-0.0933678	-0.323765	-0.23047	0.190993	-3.61707	-3.84746	-0.230425	0.332296	-0.230425	0.332296	0.882235
ENSMUSG00000024448	H2-M10.1	0.461341	0.689909	0.228046	0.45265	0.359908	0.588476	0.230423	0.471786	0.230423	0.471786	0.931805
ENSMUSG00000053113	Socs3	-0.158281	-0.388171	-0.23004	0.0131635	0.208735	-0.0211554	-0.229925	0.0154825	-0.229925	0.0154825	0.322741
ENSMUSG00000057335	Cep170	0.215462	-0.0142265	-0.229904	0.0907582	-0.330013	-0.559701	-0.229631	0.000131393	-0.229904	0.0907582	0.63368
ENSMUSG00000016487	Ppfibp1	0.177768	-0.0520615	-0.229878	0.00179336	-0.415766	-0.645595	-0.229797	2.2773e-05	-0.229878	0.00179336	0.0862042
ENSMUSG00000050188	Lsm10	0.164124	0.393825	0.22963	0.0687796	-0.0807678	0.148933	0.229859	0.0780782	0.229859	0.0780782	0.60436
ENSMUSG00000021244	Ylpm1	0.090491	-0.13898	-0.229658	0.0489474	0.591176	0.361705	-0.229453	0.00090069	-0.229658	0.0489474	0.520505
ENSMUSG00000024480	Ap3s1	0.153793	0.383353	0.22945	0.0324822	-0.746827	-0.517267	0.229566	0.0470755	0.229566	0.0470755	0.517353
ENSMUSG00000019850	Tnfaip3	0.813035	0.581177	-0.231063	0.497945	-0.231203	-0.46306	-0.229524	0.581953	-0.229524	0.581953	0.95424
ENSMUSG00000054604	Cggbp1	0.156047	-0.0734252	-0.229453	0.00139855	0.342625	0.113153	-0.229439	0.00270729	-0.229439	0.00270729	0.110894
ENSMUSG00000028931	Kcnab2	0.147272	-0.0820826	-0.229434	0.00183868	-0.232955	-0.462309	-0.229291	0.000716561	-0.229434	0.00183868	0.0871883
ENSMUSG00000020390	Ube2b	-0.0394191	0.189925	0.229423	0.0339278	1.256	1.48535	0.229339	0.026068	0.229423	0.0339278	0.454979
ENSMUSG00000026199	Ankzf1	-0.135753	0.0935083	0.229191	0.0204839	-0.226569	0.00269281	0.229345	0.0258768	0.229345	0.0258768	0.416521
ENSMUSG00000043535	Setx	0.0844879	-0.144532	-0.229322	0.141913	-1.27201	-1.50103	-0.229016	0.0119764	-0.229322	0.141913	0.714711
ENSMUSG00000012889	Podnl1	0.382032	0.152617	-0.229876	0.0402732	-1.44554	-1.67496	-0.229308	0.0539103	-0.229308	0.0539103	0.541092
ENSMUSG00000063457	Rps15	0.0801517	-0.149181	-0.229293	0.00317459	-0.0538589	-0.283192	-0.229293	0.00102098	-0.229293	0.00317459	0.124234
ENSMUSG00000031993	Snx19	0.141603	-0.0876326	-0.229272	0.000858685	-0.548949	-0.778185	-0.229226	0.00255173	-0.229226	0.00255173	0.107054
ENSMUSG00000046623	Gjb4	-0.471657	-0.699944	-0.22835	0.304681	0.322454	0.0941659	-0.229097	0.313494	-0.229097	0.313494	0.87168
ENSMUSG00000038375	Trp53inp2	0.142607	-0.0865929	-0.229009	0.243742	1.49036	1.26116	-0.229246	0.218229	-0.229009	0.243742	0.827819
ENSMUSG00000021376	Tpmt	0.137716	-0.0913293	-0.2285	0.0634959	0.924648	0.695603	-0.228962	0.0916879	-0.228962	0.0916879	0.63368
ENSMUSG00000021496	Pcbd2	-0.0296643	0.199268	0.228886	0.0203793	0.611143	0.840076	0.228886	0.0104785	0.228886	0.0203793	0.359955
ENSMUSG00000031320	Rps4x	0.0627752	-0.166041	-0.228776	0.0123016	-0.74397	-0.972786	-0.228776	0.00627457	-0.228776	0.0123016	0.284408
ENSMUSG00000030982	9030624J02Rik	0.273597	0.0449704	-0.228746	0.00105079	-0.220126	-0.448752	-0.228603	0.000465389	-0.228746	0.00105079	0.0597927
ENSMUSG00000050052	Tdrp	-0.0001765	0.227948	0.227628	0.295699	-0.424654	-0.196529	0.228485	0.343737	0.228485	0.343737	0.885714
ENSMUSG00000072980	Oip5	-0.243872	-0.0155589	0.228475	0.00538286	0.825445	1.05376	0.228411	0.00940877	0.228411	0.00940877	0.243956
ENSMUSG00000039737	Prkrip1	0.174233	-0.0538785	-0.228185	0.026798	0.698161	0.470049	-0.228181	0.0254897	-0.228185	0.026798	0.423869
ENSMUSG00000067698	Gm10220	0.0628956	0.289443	0.22698	0.451111	-0.623961	-0.397414	0.228145	0.538369	0.228145	0.538369	0.942908
ENSMUSG00000039031	Arhgap18	0.0177683	-0.210019	-0.228115	0.0931027	-0.0296506	-0.257438	-0.227749	0.0348886	-0.228115	0.0931027	0.63657
ENSMUSG00000026414	Tnnt2	1.12476	0.895216	-0.230179	0.226548	-0.609841	-0.839384	-0.228064	0.33912	-0.228064	0.33912	0.884824
ENSMUSG00000078716	Tmem8b	0.452945	0.22497	-0.229319	0.218995	-0.439088	-0.667063	-0.227903	0.275573	-0.227903	0.275573	0.847769
ENSMUSG00000051786	Tubgcp6	0.092112	-0.135586	-0.227937	0.0119549	-1.03969	-1.26739	-0.227693	0.0171676	-0.227693	0.0171676	0.339069
ENSMUSG00000040167	Ikzf5	0.0158639	-0.211282	-0.227637	0.0351737	-0.291367	-0.518512	-0.227266	0.0114651	-0.227637	0.0351737	0.462675
ENSMUSG00000034795	Ccdc122	-0.288001	-0.0597133	0.227447	0.147678	-0.727853	-0.499567	0.228356	0.103354	0.227447	0.147678	0.727337
ENSMUSG00000073987	Ggh	-0.182144	0.045288	0.227355	0.00751361	0.0493841	0.276816	0.227501	0.00463538	0.227355	0.00751361	0.214352
ENSMUSG00000057265	Bbof1	0.0273153	-0.199658	-0.22875	0.331222	0.0708881	-0.156084	-0.227352	0.335373	-0.227352	0.335373	0.883458
ENSMUSG00000078780	Gm5150	-0.213665	0.0132344	0.227349	0.345659	1.14674	1.37364	0.22687	0.277995	0.227349	0.345659	0.886635
ENSMUSG00000014778	Fhod1	0.333791	0.106542	-0.227333	0.0140313	1.21426	0.98701	-0.22715	0.0069496	-0.227333	0.0140313	0.307085
ENSMUSG00000031605	Klhl2	0.0832153	-0.143952	-0.227338	0.00498615	-2.17814	-2.4053	-0.227194	0.025849	-0.227194	0.025849	0.416521
ENSMUSG00000036009	Mettl25	0.0130723	0.240014	0.226837	0.0135648	-1.8189	-1.59196	0.227026	0.0580199	0.227026	0.0580199	0.555422
ENSMUSG00000024462	Gabbr1	0.0581052	0.284992	0.227034	0.0127823	-0.998097	-0.77121	0.226986	0.0534988	0.226986	0.0534988	0.540352
ENSMUSG00000029371	Cxcl5	-1.23481	-1.00721	0.229515	0.353157	0.688958	0.916556	0.226969	0.475915	0.226969	0.475915	0.931805
ENSMUSG00000024622	Hmgxb3	0.0217649	-0.204992	-0.226955	0.00417884	-1.89262	-2.11938	-0.226817	0.0140061	-0.226817	0.0140061	0.307085
ENSMUSG00000069206	Zfp874a	0.00117495	0.227396	0.225211	0.182518	-1.36178	-1.13556	0.226645	0.254422	0.226645	0.254422	0.835597
ENSMUSG00000042328	Hps4	0.186968	-0.0396807	-0.226914	0.0428537	-1.20755	-1.4342	-0.226533	0.102828	-0.226533	0.102828	0.654712
ENSMUSG00000031949	Adat1	-0.30919	-0.0827286	0.226988	0.0803023	0.305144	0.531605	0.226512	0.127071	0.226512	0.127071	0.693235
ENSMUSG00000032410	Xrn1	0.104848	-0.121304	-0.226499	0.153982	0.465038	0.238886	-0.226141	0.0102655	-0.226499	0.153982	0.737141
ENSMUSG00000021176	Efcab11	-0.102904	0.123499	0.226649	0.0413929	0.00582585	0.232229	0.226418	0.073275	0.226418	0.073275	0.590424
ENSMUSG00000040363	Bcor	0.111276	-0.114984	-0.226356	0.0173811	-0.879344	-1.1056	-0.226406	0.0519458	-0.226406	0.0519458	0.531939
ENSMUSG00000034201	Gas2l1	-0.0266132	0.199264	0.225504	0.0370212	-3.25736	-3.03148	0.226093	0.0992727	0.226093	0.0992727	0.64604
ENSMUSG00000025359	Pmel	-0.1146	-0.339358	-0.22425	0.516142	0.427724	0.202965	-0.22599	0.522866	-0.22599	0.522866	0.936896
ENSMUSG00000020875	Hoxb9	-0.153678	0.0722553	0.22619	0.0058305	1.06202	1.28795	0.225914	0.0159349	0.225914	0.0159349	0.326705
ENSMUSG00000022836	Mylk	0.334764	0.108747	-0.226286	0.233	-0.537407	-0.763424	-0.225772	0.303749	-0.225772	0.303749	0.864809
ENSMUSG00000022000	Zc3h13	0.034396	-0.190921	-0.225765	0.105574	-0.0633052	-0.288622	-0.225267	0.00550639	-0.225765	0.105574	0.658993
ENSMUSG00000091387	Gcnt4	-0.00937545	0.21608	0.225468	0.363196	-0.832482	-0.607026	0.225756	0.456289	0.225756	0.456289	0.926024
ENSMUSG00000036186	Fam69b	0.359598	0.1339	-0.226176	0.222904	-1.31184	-1.53754	-0.225732	0.336926	-0.225732	0.336926	0.884213
ENSMUSG00000056014	A430033K04Rik	0.150058	-0.0754938	-0.225424	0.153289	-0.659778	-0.88533	-0.225667	0.247662	-0.225667	0.247662	0.829991
ENSMUSG00000030680	Pagr1a	0.460048	0.234774	-0.225665	0.0436068	-0.0183254	-0.243599	-0.22522	0.0185737	-0.225665	0.0436068	0.504069
ENSMUSG00000024164	C3	-0.534521	-0.308027	0.226853	0.363846	0.163525	0.390019	0.225592	0.372458	0.225592	0.372458	0.896963
ENSMUSG00000022070	Bora	-0.126628	-0.351796	-0.225321	0.0624901	-0.304816	-0.529984	-0.225462	0.0858229	-0.225462	0.0858229	0.624798
ENSMUSG00000042350	Arel1	-0.0434965	-0.26848	-0.225546	0.0349385	-2.08019	-2.30517	-0.225174	0.0738657	-0.225174	0.0738657	0.590963
ENSMUSG00000010609	Psen2	0.230799	0.456355	0.225166	0.164788	0.0441683	0.269724	0.225767	0.136016	0.225166	0.164788	0.749092
ENSMUSG00000021662	Arhgef28	-0.0602964	0.164062	0.224722	0.35306	-2.00146	-1.7771	0.224953	0.500859	0.224953	0.500859	0.935603
ENSMUSG00000020309	Chac2	-0.306779	-0.081976	0.22469	0.204507	0.90316	1.12796	0.224802	0.0567592	0.22469	0.204507	0.79116
ENSMUSG00000070705	Eid2b	0.131756	0.355937	0.224649	0.151115	1.68355	1.90773	0.224306	0.111632	0.224649	0.151115	0.735793
ENSMUSG00000031392	Irak1	0.0104372	0.23484	0.224241	0.00625098	-2.97157	-2.74716	0.224522	0.0370487	0.224522	0.0370487	0.470461
ENSMUSG00000078427	Sarnp	0.281734	0.0561445	-0.226601	0.593976	-2.42759	-2.65318	-0.22447	0.656256	-0.22447	0.656256	0.96703
ENSMUSG00000034903	Cobll1	-0.11587	-0.340254	-0.224463	0.0587401	1.26183	1.03745	-0.224422	0.0107242	-0.224463	0.0587401	0.55562
ENSMUSG00000032741	Tpcn1	-0.0178955	-0.242166	-0.224408	0.0157606	-0.532972	-0.757243	-0.224312	0.0141215	-0.224408	0.0157606	0.325318
ENSMUSG00000021392	Nol8	-0.0890813	-0.312759	-0.224273	0.217896	-0.622733	-0.846411	-0.223822	0.0807941	-0.224273	0.217896	0.8098
ENSMUSG00000019795	Pcmt1	-0.211848	0.0123745	0.224178	5.22276e-05	0.513332	0.737555	0.224178	1.71871e-05	0.224178	5.22276e-05	0.00580185
ENSMUSG00000049119	Fam110b	0.229231	0.00510992	-0.224746	0.23571	-1.33392	-1.55804	-0.224137	0.33495	-0.224137	0.33495	0.883364
ENSMUSG00000033313	Fbxl8	0.194428	-0.0298292	-0.224266	0.0512766	-0.48351	-0.707767	-0.22412	0.100247	-0.22412	0.100247	0.648576
ENSMUSG00000033900	Map9	0.204644	-0.0186489	-0.223906	0.175992	0.035134	-0.188159	-0.223303	0.170124	-0.223906	0.175992	0.756525
ENSMUSG00000004371	Il11	0.276477	0.499251	0.223983	0.381571	0.619339	0.842114	0.223872	0.410057	0.223872	0.410057	0.906613
ENSMUSG00000023791	Pigx	-0.0101103	0.213484	0.223629	0.0342017	-0.423782	-0.200189	0.22372	0.0565634	0.22372	0.0565634	0.550917
ENSMUSG00000028532	Cachd1	0.0978621	-0.125407	-0.223384	0.00172143	-0.0123839	-0.235653	-0.223222	0.000975603	-0.223384	0.00172143	0.0842863
ENSMUSG00000074165	Zfp788	0.226319	0.00383208	-0.223384	0.155002	-1.62336	-1.84584	-0.222477	0.128892	-0.223384	0.155002	0.738996
ENSMUSG00000036775	Decr2	0.0731561	0.296213	0.222944	0.0493983	-0.481985	-0.258928	0.223326	0.0915017	0.223326	0.0915017	0.63368
ENSMUSG00000032041	Tirap	-0.050046	-0.27307	-0.224331	0.135527	-1.5678	-1.79083	-0.223287	0.154807	-0.223287	0.154807	0.738799
ENSMUSG00000035640	Cbarp	0.0613281	0.284304	0.223037	0.112834	-0.582975	-0.36	0.223284	0.182584	0.223284	0.182584	0.765987
ENSMUSG00000033855	Ston1	0.138208	-0.0851284	-0.223245	0.0283374	2.27021	2.04687	-0.223381	0.00596591	-0.223245	0.0283374	0.426965
ENSMUSG00000006005	Tpr	-0.0545102	-0.27766	-0.223131	0.253993	0.150499	-0.0726509	-0.223172	0.00271438	-0.223131	0.253993	0.835593
ENSMUSG00000022498	Txndc11	0.122507	-0.100423	-0.222995	0.00115772	-1.42504	-1.64797	-0.222995	0.0013276	-0.222995	0.0013276	0.0695305
ENSMUSG00000005982	Naa60	0.107989	-0.115056	-0.222994	0.058351	-0.00896308	-0.232008	-0.222981	0.0845344	-0.222981	0.0845344	0.620567
ENSMUSG00000019467	Arhgef25	0.261452	0.484327	0.222741	0.0343983	-1.58802	-1.36514	0.222927	0.0690159	0.222927	0.0690159	0.57868
ENSMUSG00000001376	Vps50	0.225615	0.00317521	-0.222724	0.0345818	-0.664287	-0.886727	-0.22236	0.00488315	-0.222724	0.0345818	0.457915
ENSMUSG00000056091	St3gal5	0.142495	0.364935	0.222086	0.0372483	-1.73377	-1.51133	0.222645	0.060629	0.222645	0.060629	0.560353
ENSMUSG00000004455	Ppp1cc	-0.333386	-0.109252	0.222544	0.254783	-1.03799	-0.813852	0.224167	0.209132	0.222544	0.254783	0.835804
ENSMUSG00000054293	A630033H20Rik	0.489055	0.265966	-0.224081	0.418284	-0.437522	-0.660611	-0.222392	0.49235	-0.222392	0.49235	0.93525
ENSMUSG00000071302	2610044O15Rik8	-0.252418	-0.029662	0.222173	0.173022	-0.977104	-0.754348	0.222694	0.0899998	0.222173	0.173022	0.753845
ENSMUSG00000033917	Gde1	-0.0769394	0.145187	0.222016	0.00353211	-1.51691	-1.29479	0.222139	0.00393661	0.222139	0.00393661	0.142408
ENSMUSG00000094777	Hist1h2ap	-0.0107614	0.211637	0.222139	0.247411	-1.22537	-1.00297	0.222471	0.174865	0.222139	0.247411	0.829991
ENSMUSG00000025408	Ddit3	0.499204	0.277022	-0.222621	0.107276	-1.76426	-1.98644	-0.222128	0.132207	-0.222128	0.132207	0.700324
ENSMUSG00000020668	Kif3c	0.241265	0.0191864	-0.222451	0.0276296	-1.45313	-1.67521	-0.222112	0.0635351	-0.222112	0.0635351	0.568745
ENSMUSG00000020034	Tcp11l2	0.473964	0.251707	-0.221704	0.249617	1.14542	0.923162	-0.22189	0.276748	-0.22189	0.276748	0.848082
ENSMUSG00000095105	Edaradd	-0.312626	-0.532601	-0.221879	0.50986	0.543118	0.323143	-0.221962	0.47936	-0.221879	0.50986	0.936885
ENSMUSG00000023827	Agpat4	-0.00411175	0.21766	0.221755	0.0406583	0.46505	0.686821	0.221856	0.0465618	0.221856	0.0465618	0.51713
ENSMUSG00000030816	Rnf40	0.239432	0.0178377	-0.221649	0.00065357	-0.611394	-0.832989	-0.221528	0.00299148	-0.221528	0.00299148	0.119285
ENSMUSG00000021371	Mcur1	-0.0794382	0.14178	0.2213	0.00752368	0.089336	0.310554	0.221346	0.0107063	0.221346	0.0107063	0.257907
ENSMUSG00000063506	Arhgap22	0.256582	0.0352649	-0.221463	0.00085723	-1.73011	-1.95143	-0.221332	0.00227361	-0.221332	0.00227361	0.0997264
ENSMUSG00000036214	Znrd1as	0.055067	0.276089	0.221061	0.0633428	-0.477367	-0.256345	0.221306	0.123007	0.221306	0.123007	0.688847
ENSMUSG00000035199	Arl6ip5	-0.22354	-0.00244866	0.221162	0.00019697	1.2213	1.44239	0.221144	0.00108706	0.221144	0.00108706	0.0608697
ENSMUSG00000071856	Mcc	-0.0703183	-0.291216	-0.221113	0.00525102	-0.535265	-0.756162	-0.220972	0.000483816	-0.221113	0.00525102	0.170465
ENSMUSG00000027829	Ccnl1	0.141082	-0.0799197	-0.221092	0.0234745	0.380789	0.159788	-0.221092	0.0143484	-0.221092	0.0234745	0.392871
ENSMUSG00000028069	Gpatch4	0.067065	-0.153978	-0.22097	0.0110664	-0.594722	-0.815764	-0.221016	0.0395383	-0.221016	0.0395383	0.485371
ENSMUSG00000052525	Spdya	0.414562	0.632766	0.219692	0.439793	-0.837236	-0.619032	0.220932	0.555317	0.220932	0.555317	0.947612
ENSMUSG00000040928	S100pbp	0.105548	0.326206	0.220686	0.012816	-0.733127	-0.512469	0.220755	0.039705	0.220755	0.039705	0.486583
ENSMUSG00000040841	Six5	0.034832	0.255206	0.220518	0.0830207	-0.140656	0.0797176	0.220636	0.12429	0.220636	0.12429	0.689792
ENSMUSG00000040225	Prrc2c	-0.130033	-0.350332	-0.220511	0.166182	-0.620995	-0.841294	-0.220278	0.0381502	-0.220511	0.166182	0.749528
ENSMUSG00000024780	Cdc37l1	-0.101585	0.118976	0.220418	0.0122321	-0.482715	-0.262153	0.22058	0.00213269	0.220418	0.0122321	0.284408
ENSMUSG00000080268	Brms1	0.401484	0.181142	-0.220441	0.0227263	0.429088	0.208746	-0.22028	0.0233532	-0.22028	0.0233532	0.392087
ENSMUSG00000037270	4932438A13Rik	0.116129	-0.103686	-0.220225	0.13703	-1.8445	-2.06431	-0.219856	0.0159679	-0.220225	0.13703	0.709605
ENSMUSG00000028291	Akirin2	-0.309357	-0.0892047	0.22026	0.0144703	1.44302	1.66317	0.220219	0.0199828	0.220219	0.0199828	0.358363
ENSMUSG00000032403	2300009A05Rik	-0.0732403	0.147718	0.220183	0.0939608	-0.897362	-0.676403	0.220969	0.055424	0.220183	0.0939608	0.638145
ENSMUSG00000047090	Tmem198b	0.400746	0.180593	-0.220483	0.0478632	-0.929331	-1.14948	-0.220115	0.0638539	-0.220115	0.0638539	0.568745
ENSMUSG00000063646	Jakmip1	0.060835	-0.159124	-0.220953	0.419184	-2.31592	-2.53588	-0.220109	0.545227	-0.220109	0.545227	0.944892
ENSMUSG00000006219	Fblim1	0.0997891	-0.120236	-0.220104	0.102868	1.06391	0.843889	-0.219984	0.0797027	-0.220104	0.102868	0.654712
ENSMUSG00000022969	Il10rb	-0.0439949	0.176018	0.220062	0.0108722	0.0198107	0.239824	0.220025	0.0151544	0.220025	0.0151544	0.318425
ENSMUSG00000022178	Ajuba	-0.0415744	-0.261328	-0.219978	0.0684722	-0.32231	-0.542063	-0.219736	0.0673413	-0.219978	0.0684722	0.57868
ENSMUSG00000026946	Nmi	0.0750275	-0.144556	-0.220067	0.0788998	-0.396401	-0.615985	-0.219598	0.0940867	-0.219598	0.0940867	0.638184
ENSMUSG00000034401	Spata6	0.111913	0.33133	0.219331	0.0316359	-1.19837	-0.978955	0.219463	0.0569621	0.219463	0.0569621	0.552664
ENSMUSG00000031290	Lrch2	0.0172697	-0.201081	-0.219324	0.302424	1.62192	1.40356	-0.21855	0.0922703	-0.219324	0.302424	0.863864
ENSMUSG00000000266	Mid2	0.271569	0.052587	-0.219257	0.0559327	-0.323489	-0.542471	-0.219027	0.00568267	-0.219257	0.0559327	0.547725
ENSMUSG00000034612	Chst11	-0.105131	-0.32445	-0.219083	0.22195	0.754744	0.535425	-0.219251	0.324782	-0.219251	0.324782	0.878336
ENSMUSG00000037621	Atoh8	-0.201073	-0.419732	-0.219032	0.124522	0.20583	-0.0128285	-0.218891	0.113544	-0.219032	0.124522	0.689792
ENSMUSG00000032518	Rpsa	0.120084	-0.0988578	-0.219023	0.0661975	-1.70605	-1.925	-0.219031	0.0760825	-0.219031	0.0760825	0.59775
ENSMUSG00000025494	Sigirr	0.412408	0.193245	-0.219353	0.102686	-0.646811	-0.865974	-0.218981	0.17346	-0.218981	0.17346	0.75424
ENSMUSG00000033208	S100b	0.508336	0.728864	0.218956	0.554236	0.366373	0.5869	0.222907	0.499139	0.218956	0.554236	0.947612
ENSMUSG00000071660	Ttc9c	0.0889337	-0.129842	-0.218857	0.0269372	-0.0905401	-0.309316	-0.218857	0.0238724	-0.218857	0.0269372	0.423869
ENSMUSG00000000167	Pih1d2	-0.286333	-0.0674687	0.219198	0.287849	-0.491806	-0.272941	0.218811	0.353022	0.218811	0.353022	0.890089
ENSMUSG00000074064	Mlycd	0.614184	0.395055	-0.21924	0.254499	0.186822	-0.032307	-0.21881	0.31288	-0.21881	0.31288	0.87168
ENSMUSG00000009555	Cdk9	0.262408	0.0437702	-0.2187	0.00188958	1.46709	1.24846	-0.218634	6.29493e-06	-0.2187	0.00188958	0.0880161
ENSMUSG00000040621	Gemin8	-0.164418	0.0539158	0.218639	0.0619261	1.04707	1.2654	0.218397	0.0447003	0.218639	0.0619261	0.565709
ENSMUSG00000038702	Dsel	-0.0701405	-0.288182	-0.218628	0.164812	-1.81742	-2.03546	-0.218105	0.0974321	-0.218628	0.164812	0.749092
ENSMUSG00000022265	Ank	0.0138707	0.232339	0.218493	0.00662684	-0.840695	-0.622227	0.218466	0.00921351	0.218466	0.00921351	0.241401
ENSMUSG00000024042	Sik1	-0.110918	-0.329166	-0.217993	0.0271906	0.250967	0.0327194	-0.218436	0.0574783	-0.218436	0.0574783	0.55511
ENSMUSG00000046550	Spin2c	0.0811625	-0.136796	-0.216825	0.310794	0.79894	0.580982	-0.218366	0.32715	-0.218366	0.32715	0.878996
ENSMUSG00000022485	Hoxc5	0.513139	0.295043	-0.218282	0.324967	1.06176	0.843667	-0.217807	0.302402	-0.218282	0.324967	0.878495
ENSMUSG00000095193	Gm20939	-0.0940142	0.125493	0.21817	0.299133	-0.622535	-0.403027	0.219662	0.102863	0.21817	0.299133	0.862496
ENSMUSG00000031284	Pak3	-0.169255	-0.387066	-0.218085	0.106813	0.451589	0.233778	-0.217839	0.0889261	-0.218085	0.106813	0.660526
ENSMUSG00000018900	Slc22a5	0.129864	-0.0883288	-0.218537	0.137511	-1.27141	-1.4896	-0.218041	0.231406	-0.218041	0.231406	0.819268
ENSMUSG00000024790	Sac3d1	-0.0985426	0.119391	0.21781	0.0471304	-0.575153	-0.357219	0.217959	0.0250973	0.21781	0.0471304	0.517353
ENSMUSG00000035765	Dym	0.180925	-0.0368242	-0.217788	0.000873794	-0.210953	-0.428702	-0.217771	0.000798765	-0.217788	0.000873794	0.0532195
ENSMUSG00000043015	Nemp2	0.192074	0.40938	0.217236	0.141792	-0.421499	-0.204193	0.217704	0.189753	0.217704	0.189753	0.776884
ENSMUSG00000031328	Flna	-0.272763	-0.490283	-0.217471	0.00623742	-0.473567	-0.691086	-0.217578	0.0168408	-0.217578	0.0168408	0.3364
ENSMUSG00000024777	Ppp2r5b	0.0419849	-0.175448	-0.217774	0.0387065	-1.98512	-2.20255	-0.217528	0.0934893	-0.217528	0.0934893	0.637582
ENSMUSG00000040111	Gramd1b	0.313298	0.0960079	-0.217094	0.0326941	-0.690083	-0.907372	-0.217267	0.0947504	-0.217267	0.0947504	0.640203
ENSMUSG00000041650	Pcca	-0.154394	-0.371909	-0.217252	0.120863	1.07442	0.856909	-0.217585	0.0947895	-0.217252	0.120863	0.684046
ENSMUSG00000052942	Glis3	-0.0206156	-0.237726	-0.217562	0.0789581	-1.37261	-1.58972	-0.217177	0.12374	-0.217177	0.12374	0.689792
ENSMUSG00000006494	Pdk1	-0.269235	-0.0521101	0.216986	0.0241091	-0.908537	-0.691411	0.217064	0.0391271	0.217064	0.0391271	0.483661
ENSMUSG00000031959	Wdr59	0.153319	-0.0637091	-0.217054	0.0278541	0.832824	0.615796	-0.217069	0.0154305	-0.217054	0.0278541	0.426812
ENSMUSG00000062101	Zfp119b	-0.123138	0.0936515	0.21522	0.268338	-1.02549	-0.808704	0.216886	0.280378	0.216886	0.280378	0.849285
ENSMUSG00000071291	Zfp58	-0.0916907	0.124935	0.21631	0.0837843	-0.808148	-0.591522	0.216822	0.124602	0.216822	0.124602	0.689792
ENSMUSG00000022214	Dcaf11	0.143483	-0.0730893	-0.21703	0.0586221	-1.30364	-1.52022	-0.216616	0.0967132	-0.216616	0.0967132	0.644367
ENSMUSG00000041684	Bivm	0.303481	0.0872875	-0.216561	0.0332358	-0.832793	-1.04899	-0.2161	0.025025	-0.216561	0.0332358	0.450287
ENSMUSG00000026927	Sdccag3	-0.0999884	0.116401	0.216354	0.00736596	-2.43377	-2.21738	0.21653	0.0466318	0.21653	0.0466318	0.51713
ENSMUSG00000028744	Pqlc2	0.294704	0.0782411	-0.216415	0.243396	1.08774	0.871279	-0.216415	0.208738	-0.216415	0.243396	0.827819
ENSMUSG00000029512	Ulk1	0.0522756	-0.163953	-0.216326	0.0330368	-0.0243944	-0.240623	-0.216384	0.0476495	-0.216384	0.0476495	0.519386
ENSMUSG00000028497	Hacd4	0.074605	0.290577	0.217434	0.326134	-0.0243294	0.191643	0.216337	0.403707	0.216337	0.403707	0.905025
ENSMUSG00000033379	Atp6v0b	0.228591	0.444911	0.216283	0.00651135	-0.00920024	0.20712	0.216283	6.37849e-05	0.216283	0.00651135	0.19473
ENSMUSG00000034586	Hid1	0.477374	0.69235	0.215732	0.279317	-1.17866	-0.963681	0.216206	0.433491	0.216206	0.433491	0.918589
ENSMUSG00000025825	Iscu	0.0139658	0.22993	0.215956	0.00336661	-0.0747766	0.141188	0.215914	0.00367318	0.215914	0.00367318	0.137119
ENSMUSG00000003123	Lipe	0.108821	0.324335	0.215631	0.127651	-0.0955503	0.119964	0.215868	0.170551	0.215868	0.170551	0.752717
ENSMUSG00000041263	Rusc1	0.381017	0.16513	-0.216244	0.0638685	0.146138	-0.0697494	-0.215832	0.0713273	-0.215832	0.0713273	0.587249
ENSMUSG00000052031	Tagap1	-0.259379	-0.474105	-0.216817	0.231145	-4.16282	-4.37754	-0.215529	0.32042	-0.215529	0.32042	0.87715
ENSMUSG00000078452	Raet1d	-0.187585	0.0278545	0.215674	0.0292286	0.586095	0.801534	0.215479	0.0388589	0.215479	0.0388589	0.483661
ENSMUSG00000030536	Iqgap1	-0.167018	-0.382398	-0.215356	0.199848	-0.355889	-0.571269	-0.215452	0.279847	-0.215452	0.279847	0.849285
ENSMUSG00000009185	Ccl8	0.876951	1.0914	0.215385	0.655888	1.33602	1.55047	0.215546	0.634514	0.215385	0.655888	0.96703
ENSMUSG00000034192	Lsm3	-0.0656425	0.149774	0.21533	0.0457929	-0.0699467	0.14547	0.21547	0.0276412	0.21533	0.0457929	0.516501
ENSMUSG00000038150	Ormdl3	-0.169301	0.0457797	0.215031	0.0369072	0.379368	0.594449	0.215031	0.0200191	0.215031	0.0369072	0.469229
ENSMUSG00000032103	Pus3	-0.253578	-0.0383675	0.214975	0.101254	-0.464592	-0.249381	0.215308	0.101139	0.214975	0.101254	0.651926
ENSMUSG00000038982	Bloc1s5	0.0554016	0.27015	0.214693	0.096064	-0.142304	0.0724445	0.214973	0.122688	0.214973	0.122688	0.687916
ENSMUSG00000040822	1700123O20Rik	0.142356	-0.0724125	-0.21489	0.0216719	0.0300296	-0.184739	-0.214854	0.0317752	-0.214854	0.0317752	0.447601
ENSMUSG00000050428	Fbxo46	0.0915935	-0.122994	-0.214679	0.0918217	-0.840978	-1.05557	-0.214799	0.165168	-0.214799	0.165168	0.749092
ENSMUSG00000056211	R3hdm1	0.0745823	-0.139815	-0.214661	0.0979437	-0.703141	-0.917538	-0.214483	0.0181191	-0.214661	0.0979437	0.644624
ENSMUSG00000107283	Mpv17	-0.110422	0.10384	0.214141	0.0359991	-0.0662433	0.148018	0.214408	0.0378098	0.214408	0.0378098	0.474969
ENSMUSG00000021693	Kif2a	-0.00585825	-0.21989	-0.214169	0.159992	1.42441	1.21038	-0.214077	0.0201778	-0.214169	0.159992	0.745994
ENSMUSG00000039210	Gpatch2	0.132957	-0.0811958	-0.214529	0.0272833	-0.43567	-0.649823	-0.214157	0.0328506	-0.214157	0.0328506	0.450287
ENSMUSG00000060739	Nsa2	0.064933	-0.149272	-0.214279	0.0371083	0.270815	0.05661	-0.214135	0.0650781	-0.214135	0.0650781	0.569601
ENSMUSG00000034379	Wdr5b	-0.16471	0.0510723	0.214076	0.239296	-0.64969	-0.433908	0.215995	0.190965	0.214076	0.239296	0.824009
ENSMUSG00000020235	Fzr1	0.188917	-0.0250159	-0.213884	0.0486251	0.925493	0.71156	-0.213901	0.0372863	-0.213884	0.0486251	0.519386
ENSMUSG00000074832	2410141K09Rik	-0.184238	0.0295243	0.213206	0.342585	-0.336061	-0.122299	0.213865	0.366288	0.213865	0.366288	0.895456
ENSMUSG00000028927	Padi2	0.488595	0.274057	-0.215647	0.366965	-0.189304	-0.403841	-0.213801	0.429968	-0.213801	0.429968	0.915597
ENSMUSG00000047656	Trpt1	0.112223	-0.101624	-0.214005	0.140271	0.0605693	-0.153277	-0.213728	0.160849	-0.213728	0.160849	0.745994
ENSMUSG00000032418	Me1	0.0909742	-0.122705	-0.213672	0.00293589	0.838047	0.624368	-0.213628	0.00104056	-0.213672	0.00293589	0.118281
ENSMUSG00000026637	Traf5	0.127241	-0.0862957	-0.214342	0.262775	-0.338341	-0.551878	-0.213648	0.27953	-0.213648	0.27953	0.849237
ENSMUSG00000031109	Enox2	0.049135	-0.164202	-0.213208	0.14783	-1.70269	-1.91602	-0.213627	0.273069	-0.213627	0.273069	0.844666
ENSMUSG00000033460	Armcx1	0.325223	0.112015	-0.213596	0.0587397	-0.0693714	-0.282579	-0.21322	0.0201699	-0.213596	0.0587397	0.55562
ENSMUSG00000098188	Sowahc	0.0203866	0.234164	0.213503	0.0219242	-0.158841	0.0549363	0.213866	0.00522994	0.213503	0.0219242	0.374809
ENSMUSG00000036718	Micall2	0.0805437	-0.132713	-0.21326	0.0131351	0.386233	0.172976	-0.213379	0.0203465	-0.213379	0.0203465	0.359955
ENSMUSG00000033126	Ybey	-0.420653	-0.20707	0.21337	0.193902	0.469361	0.682945	0.213584	0.165929	0.21337	0.193902	0.780873
ENSMUSG00000049517	Rps23	-0.0569712	-0.270343	-0.213309	0.0337755	0.21451	0.00113846	-0.21344	0.0156457	-0.213309	0.0337755	0.454486
ENSMUSG00000019966	Kitl	-0.0333498	-0.246555	-0.213254	0.204694	0.220258	0.00705304	-0.213254	0.0624503	-0.213254	0.204694	0.79116
ENSMUSG00000034595	Ppp1r18	-0.107901	-0.32106	-0.213267	0.00133365	-0.230148	-0.443307	-0.21312	0.00254318	-0.21312	0.00254318	0.107054
ENSMUSG00000027086	Fastkd1	-0.136791	-0.349538	-0.21296	0.0748749	-1.13078	-1.34352	-0.213026	0.140013	-0.213026	0.140013	0.711907
ENSMUSG00000033268	Duox1	-0.000421132	-0.213387	-0.212993	0.037657	-0.669162	-0.882128	-0.212978	0.0789041	-0.212978	0.0789041	0.607625
ENSMUSG00000032850	Rnft2	0.146873	0.35911	0.213203	0.346833	-0.150467	0.0617694	0.212908	0.424315	0.212908	0.424315	0.91395
ENSMUSG00000058093	Zfp729b	-0.112511	0.101546	0.212814	0.187829	-1.40072	-1.18666	0.214171	0.109727	0.212814	0.187829	0.774492
ENSMUSG00000037808	Fam76b	-0.30606	-0.093117	0.212715	0.169084	-0.334821	-0.121877	0.213036	0.149731	0.212715	0.169084	0.751344
ENSMUSG00000023805	Synj2	0.450761	0.238125	-0.212825	0.0133063	-0.542066	-0.754702	-0.212656	0.0274751	-0.212656	0.0274751	0.426812
ENSMUSG00000030255	Sspn	0.134544	0.346919	0.212852	0.0439756	0.845116	1.05749	0.212356	0.0717602	0.212356	0.0717602	0.587569
ENSMUSG00000096054	Syne1	0.142352	-0.0687304	-0.212303	0.16331	-1.43855	-1.64963	-0.210989	0.135844	-0.212303	0.16331	0.749092
ENSMUSG00000059866	Tnip2	-0.0478101	0.164445	0.212236	0.0153052	-0.180878	0.0313771	0.2123	0.0303152	0.2123	0.0303152	0.438448
ENSMUSG00000043157	Arl11	0.514475	0.301384	-0.212715	0.388992	0.82555	0.612458	-0.212283	0.409797	-0.212283	0.409797	0.906613
ENSMUSG00000051034	Zfp11	0.135847	-0.0761814	-0.211767	0.135178	-0.631562	-0.843591	-0.212258	0.232461	-0.212258	0.232461	0.819268
ENSMUSG00000038056	Kmt2c	0.081413	-0.130135	-0.212109	0.109723	-1.81298	-2.02453	-0.21161	0.0153888	-0.212109	0.109723	0.663973
ENSMUSG00000003812	Dnase2a	0.0167554	0.228805	0.212282	0.074074	0.701275	0.913325	0.212069	0.118366	0.212069	0.118366	0.682567
ENSMUSG00000031737	Irx5	-0.0423876	0.169638	0.212376	0.0554576	-0.0795151	0.132511	0.212068	0.11789	0.212068	0.11789	0.682258
ENSMUSG00000025404	R3hdm2	0.0815875	-0.129971	-0.211941	0.0188844	-1.22328	-1.43483	-0.211611	0.00331045	-0.211941	0.0188844	0.348155
ENSMUSG00000001521	Tulp3	0.0923696	-0.119359	-0.211812	0.0130539	1.70965	1.49792	-0.21178	0.000376526	-0.211812	0.0130539	0.29363
ENSMUSG00000079343	C1s2	0.67483	0.46211	-0.211669	0.472893	0.49448	0.281761	-0.211746	0.521425	-0.211746	0.521425	0.936885
ENSMUSG00000033213	AA467197	-0.117566	0.0941757	0.211738	0.333216	1.38997	1.60171	0.211954	0.223648	0.211738	0.333216	0.882276
ENSMUSG00000051007	Pddc1	0.20473	0.416395	0.211678	0.0688957	0.389659	0.601325	0.211765	0.0579335	0.211678	0.0688957	0.57868
ENSMUSG00000042200	Cdrt4	-0.284502	-0.0730678	0.211651	0.245905	0.485644	0.697079	0.211435	0.237301	0.211651	0.245905	0.829991
ENSMUSG00000025199	Chuk	-0.171442	0.0403616	0.211651	0.0330308	-1.36391	-1.1521	0.211792	0.00198853	0.211651	0.0330308	0.450287
ENSMUSG00000028622	Mrpl37	0.137914	-0.0736839	-0.21162	0.00558497	-0.197749	-0.409347	-0.211616	0.00514901	-0.21162	0.00558497	0.177087
ENSMUSG00000028551	Cdkn2c	-0.0332208	0.178397	0.211442	0.0344634	-2.41967	-2.20805	0.211562	0.0975699	0.211562	0.0975699	0.644624
ENSMUSG00000052446	Zfp961	-0.305338	-0.0938182	0.21103	0.0321519	-1.0772	-0.865684	0.211511	0.0418235	0.211511	0.0418235	0.49628
ENSMUSG00000022339	Ebag9	-0.0132148	0.198433	0.211445	0.0704116	-0.832374	-0.620726	0.211764	0.0673919	0.211445	0.0704116	0.58364
ENSMUSG00000034206	Polq	0.00291001	-0.207783	-0.211385	0.211901	-2.89722	-3.10791	-0.21077	0.182621	-0.211385	0.211901	0.803103
ENSMUSG00000032235	Ice2	-0.234578	-0.445318	-0.211288	0.223904	-0.256328	-0.467068	-0.210888	0.221154	-0.211288	0.223904	0.813614
ENSMUSG00000051557	Pusl1	0.0421168	0.253289	0.210746	0.0588202	-1.11293	-0.901761	0.21124	0.0630759	0.21124	0.0630759	0.567005
ENSMUSG00000039158	Akna	0.187566	-0.0236029	-0.211421	0.077588	-1.67466	-1.88583	-0.211172	0.165166	-0.211172	0.165166	0.749092
ENSMUSG00000038712	Fam63a	0.141044	-0.0699481	-0.211106	0.00150811	-0.188686	-0.399679	-0.210964	0.00015885	-0.211106	0.00150811	0.0763045
ENSMUSG00000073096	Lrrc61	0.512575	0.301293	-0.209557	0.335519	1.27875	1.06746	-0.211061	0.355004	-0.211061	0.355004	0.890089
ENSMUSG00000004285	Atp6v1f	0.164966	0.376088	0.211017	0.0213479	0.3189	0.530023	0.211198	0.00814241	0.211017	0.0213479	0.369013
ENSMUSG00000091764	Zfp964	-0.14509	0.0657259	0.209535	0.310433	-1.12891	-0.91809	0.210988	0.376798	0.210988	0.376798	0.896963
ENSMUSG00000055862	Izumo4	0.622959	0.410711	-0.211652	0.470236	0.448355	0.236108	-0.210952	0.520219	-0.210952	0.520219	0.936885
ENSMUSG00000024146	Cript	0.00497731	0.215818	0.210942	0.000870202	0.588487	0.799328	0.21088	0.0018808	0.21088	0.0018808	0.0879965
ENSMUSG00000090266	Mettl23	0.0538019	0.264365	0.209981	0.0808215	-1.17808	-0.967519	0.210813	0.0964272	0.210813	0.0964272	0.643638
ENSMUSG00000044991	1110034G24Rik	0.07504	0.286655	0.210703	0.173122	0.0766142	0.288229	0.211667	0.124678	0.210703	0.173122	0.753845
ENSMUSG00000031107	Rbmx2	0.00696657	-0.203365	-0.210445	0.0468461	-0.121424	-0.331755	-0.210414	0.076869	-0.210414	0.076869	0.599781
ENSMUSG00000060036	Rpl3	0.143125	-0.0670121	-0.209964	0.393136	2.10194	1.8918	-0.210401	0.509408	-0.210401	0.509408	0.936885
ENSMUSG00000009090	Ap1b1	0.0239659	-0.18637	-0.210331	0.00564318	0.952065	0.741729	-0.210331	0.00290427	-0.210331	0.00564318	0.177379
ENSMUSG00000039824	Myl6b	0.262194	0.052125	-0.210488	0.221504	0.105046	-0.105023	-0.210103	0.255044	-0.210103	0.255044	0.835857
ENSMUSG00000069114	Zbtb10	0.0218293	-0.187765	-0.210093	0.10601	-0.0519134	-0.261508	-0.209711	0.0273439	-0.210093	0.10601	0.659556
ENSMUSG00000090673	Gm340	-0.0682165	-0.2779	-0.210033	0.0376783	-1.14865	-1.35834	-0.209631	0.017641	-0.210033	0.0376783	0.474449
ENSMUSG00000010110	Stx5a	-0.0355469	0.174565	0.20998	0.0127302	-0.196295	0.0138162	0.210175	0.00741982	0.20998	0.0127302	0.290816
ENSMUSG00000026618	Iars2	-0.214002	-0.42375	-0.209669	0.0733102	-0.745764	-0.955512	-0.209938	0.157928	-0.209938	0.157928	0.744186
ENSMUSG00000033788	Dysf	0.262459	0.0526011	-0.210179	0.0455396	-0.263541	-0.473399	-0.20992	0.048017	-0.20992	0.048017	0.519386
ENSMUSG00000025362	Rps26	0.124656	-0.0852567	-0.209954	0.0341302	-0.366744	-0.576657	-0.209856	0.0723487	-0.209856	0.0723487	0.587834
ENSMUSG00000008200	Fnbp4	-0.151221	-0.360676	-0.209698	0.0850961	-0.688292	-0.897747	-0.209477	0.0485722	-0.209698	0.0850961	0.622953
ENSMUSG00000069273	Hist1h3e	0.178191	0.386749	0.203302	0.487026	-4.29888	-4.09033	0.209665	0.576667	0.209665	0.576667	0.953456
ENSMUSG00000070871	Ccnyl1	-0.199686	0.00994831	0.209434	0.00445074	-1.88573	-1.67609	0.209626	0.0179104	0.209626	0.0179104	0.34368
ENSMUSG00000027799	Nbea	0.154926	-0.0542828	-0.209581	0.0336697	-0.906944	-1.11615	-0.209165	0.0210042	-0.209581	0.0336697	0.454486
ENSMUSG00000024302	Dtna	0.155139	-0.0541851	-0.209541	0.0303309	-0.53503	-0.744355	-0.209391	0.0494878	-0.209391	0.0494878	0.522703
ENSMUSG00000034792	Gna15	0.293325	0.50131	0.207947	0.404765	-0.855246	-0.64726	0.209275	0.504232	0.209275	0.504232	0.935603
ENSMUSG00000039697	Ncoa7	0.174529	-0.0342177	-0.209242	0.0970668	-0.375045	-0.583791	-0.20875	0.0174432	-0.209242	0.0970668	0.644624
ENSMUSG00000024539	Ptpn2	-0.2207	-0.0112982	0.209188	0.0260905	0.0318489	0.241251	0.209404	0.00185198	0.209188	0.0260905	0.418044
ENSMUSG00000027936	Crtc2	-0.0523672	0.156781	0.209173	0.01921	-0.029245	0.179903	0.209135	0.0425519	0.209135	0.0425519	0.501055
ENSMUSG00000024301	Kifc5b	0.0605652	-0.14857	-0.209005	0.0906679	0.547586	0.33845	-0.209021	0.126685	-0.209021	0.126685	0.693235
ENSMUSG00000041187	Prkd2	0.391557	0.182595	-0.208924	0.182495	0.835869	0.626907	-0.20899	0.182345	-0.208924	0.182495	0.765987
ENSMUSG00000024180	Tmem8	0.10185	0.310547	0.209269	0.101964	0.360865	0.569561	0.208907	0.152724	0.208907	0.152724	0.73659
ENSMUSG00000036894	Rap2b	0.216541	0.00775031	-0.208755	0.0346524	0.266402	0.057612	-0.208863	0.0760276	-0.208863	0.0760276	0.59775
ENSMUSG00000032419	Tbx18	-0.224219	-0.0153003	0.20877	0.0146785	-0.158655	0.0502632	0.208948	0.0146736	0.20877	0.0146785	0.313428
ENSMUSG00000027966	Col11a1	0.867781	1.07607	0.208263	0.0799999	-0.0193728	0.188921	0.208677	0.108294	0.208677	0.108294	0.662048
ENSMUSG00000090272	Mndal	0.0327422	-0.175228	-0.206189	0.473669	-0.172354	-0.380324	-0.208539	0.54327	-0.208539	0.54327	0.944892
ENSMUSG00000026202	Tuba4a	0.00195848	-0.206471	-0.208475	0.00423532	-0.440387	-0.648816	-0.208468	0.000337746	-0.208475	0.00423532	0.149373
ENSMUSG00000001333	Sync	0.518399	0.725239	0.207142	0.306649	-0.579098	-0.372258	0.208458	0.420392	0.208458	0.420392	0.911881
ENSMUSG00000019997	Ctgf	0.47272	0.681127	0.208405	0.168242	1.00088	1.20929	0.208433	0.113717	0.208405	0.168242	0.750851
ENSMUSG00000025145	Lrrc45	0.105092	0.313237	0.207807	0.0635221	-1.55043	-1.34228	0.208385	0.102528	0.208385	0.102528	0.654712
ENSMUSG00000032485	Scap	0.187716	-0.0206271	-0.208462	0.017	-2.74517	-2.95351	-0.208286	0.043336	-0.208286	0.043336	0.502421
ENSMUSG00000028312	Smc2	-0.0314744	-0.239798	-0.208269	0.3016	0.24444	0.0361171	-0.20834	0.0268007	-0.208269	0.3016	0.863079
ENSMUSG00000078974	Sec61g	-0.068608	0.139598	0.208154	0.028623	0.217848	0.426054	0.208272	0.0275284	0.208154	0.028623	0.426965
ENSMUSG00000027933	Ints3	0.0998718	-0.108314	-0.208151	0.000351648	-0.0672431	-0.275429	-0.208151	0.000981016	-0.208151	0.000981016	0.0573731
ENSMUSG00000062822	4833420G17Rik	0.113887	-0.0942147	-0.208314	0.00679032	-0.815853	-1.02396	-0.208133	0.00982998	-0.208133	0.00982998	0.24756
ENSMUSG00000024958	Gpr137	0.0490712	0.256636	0.206267	0.17776	-2.83064	-2.62308	0.207914	0.246646	0.207914	0.246646	0.829991
ENSMUSG00000045062	Pcdhb7	0.317893	0.524838	0.207844	0.286906	-0.290715	-0.0837692	0.207909	0.395451	0.207909	0.395451	0.904441
ENSMUSG00000060206	Zfp462	0.0595584	-0.147962	-0.207886	0.0445811	-1.24969	-1.45721	-0.207524	0.0110641	-0.207886	0.0445811	0.509008
ENSMUSG00000032842	Abcc10	0.17844	0.385895	0.207492	0.113476	-0.30081	-0.0933554	0.207876	0.178038	0.207876	0.178038	0.759469
ENSMUSG00000046865	Fbl	-0.0103355	-0.218214	-0.20758	0.130407	1.29458	1.0867	-0.207865	0.174183	-0.207865	0.174183	0.75489
ENSMUSG00000071451	Psmg4	-0.0724926	0.135276	0.207807	0.00680154	0.261527	0.469295	0.207733	0.00541922	0.207807	0.00680154	0.20169
ENSMUSG00000018740	Slc25a35	0.363189	0.153688	-0.207746	0.420418	1.26569	1.05619	-0.209163	0.417018	-0.207746	0.420418	0.911881
ENSMUSG00000006333	Rps9	0.0596375	-0.147938	-0.207581	0.0101104	0.115967	-0.0916087	-0.207638	0.011044	-0.207638	0.011044	0.264229
ENSMUSG00000031879	Fam96b	-0.0579083	0.149721	0.207726	0.0101233	0.0645558	0.272185	0.20761	0.0203631	0.20761	0.0203631	0.359955
ENSMUSG00000034312	Iqsec1	-0.102972	-0.310416	-0.207491	0.222359	1.09488	0.887432	-0.207534	0.165698	-0.207491	0.222359	0.812511
ENSMUSG00000042349	Ikbke	0.0762776	-0.1309	-0.207752	0.102659	-1.23782	-1.44499	-0.207433	0.173974	-0.207433	0.173974	0.75489
ENSMUSG00000044674	Fzd1	-0.0203697	0.187007	0.207212	0.0165211	-2.50044	-2.29307	0.207383	0.0439875	0.207383	0.0439875	0.50552
ENSMUSG00000059482	2610301B20Rik	-0.0226589	0.184553	0.207308	0.0295387	0.701112	0.908325	0.207278	0.0340525	0.207278	0.0340525	0.455879
ENSMUSG00000028053	Ash1l	-0.0497093	-0.256693	-0.207256	0.149776	-1.45725	-1.66423	-0.206988	0.0093948	-0.207256	0.149776	0.732325
ENSMUSG00000048490	Nrip1	-0.160074	-0.366826	-0.207242	0.11404	-0.718865	-0.925617	-0.206736	0.0892878	-0.207242	0.11404	0.672668
ENSMUSG00000008489	Elavl2	0.0819787	-0.124945	-0.207001	0.28186	1.18183	0.974905	-0.207179	0.232953	-0.207001	0.28186	0.849512
ENSMUSG00000030641	Ddias	-0.20174	-0.407914	-0.206836	0.190119	-1.52837	-1.73454	-0.206169	0.105214	-0.206836	0.190119	0.776884
ENSMUSG00000078861	Zfp931	-0.203399	0.0029687	0.208555	0.398308	-0.693383	-0.487016	0.206821	0.543809	0.206821	0.543809	0.944892
ENSMUSG00000015806	Qdpr	0.282621	0.0758714	-0.206713	0.0188272	1.72154	1.51479	-0.206672	0.0027909	-0.206713	0.0188272	0.348155
ENSMUSG00000034235	Usp54	0.0612466	-0.145275	-0.206992	0.0458842	-1.398	-1.60452	-0.206581	0.0882671	-0.206581	0.0882671	0.631788
ENSMUSG00000020088	Sar1a	-0.272459	-0.0658834	0.206626	0.021797	0.365967	0.572543	0.206497	0.068303	0.206497	0.068303	0.57868
ENSMUSG00000003752	Itpkc	0.0140623	0.22052	0.206104	0.0422992	-0.491088	-0.284631	0.206495	0.0557717	0.206495	0.0557717	0.547676
ENSMUSG00000059291	Rpl11	-0.117822	-0.324276	-0.206485	0.114051	1.51225	1.3058	-0.206545	0.10458	-0.206485	0.114051	0.672668
ENSMUSG00000032123	Dpagt1	-0.0628857	0.143443	0.206329	0.00886836	-0.333903	-0.127574	0.206273	0.00757644	0.206329	0.00886836	0.237826
ENSMUSG00000021732	Fgf10	0.219835	0.0137654	-0.206245	0.0460804	-0.140096	-0.346166	-0.206068	0.0397493	-0.206245	0.0460804	0.516601
ENSMUSG00000041037	Irgq	0.0673374	-0.138419	-0.205875	0.102859	0.48924	0.283484	-0.205713	0.0812102	-0.205875	0.102859	0.654712
ENSMUSG00000039715	Wdr34	0.475765	0.269925	-0.206201	0.0813579	-0.258198	-0.464038	-0.205621	0.0956139	-0.205621	0.0956139	0.642858
ENSMUSG00000036052	Dnajb5	0.13839	-0.0669787	-0.205588	0.185526	0.596533	0.391164	-0.205364	0.171122	-0.205588	0.185526	0.770121
ENSMUSG00000058550	Dppa4	0.437483	0.231282	-0.205245	0.375017	0.622694	0.416493	-0.20556	0.415553	-0.20556	0.415553	0.909086
ENSMUSG00000033720	Sfxn5	-0.0462386	0.159088	0.205161	0.212738	0.0209092	0.226235	0.205524	0.218348	0.205524	0.218348	0.810203
ENSMUSG00000071533	Pcnp	-0.0420126	-0.247578	-0.205388	0.176483	0.119492	-0.0860733	-0.205521	0.256451	-0.205521	0.256451	0.835857
ENSMUSG00000025153	Fasn	-0.00617659	-0.211647	-0.2055	0.0103701	0.538651	0.33318	-0.205521	0.0141227	-0.205521	0.0141227	0.308308
ENSMUSG00000021866	Anxa11	-0.155402	-0.361061	-0.205504	0.0379621	2.35798	2.15232	-0.205601	0.0271603	-0.205504	0.0379621	0.475746
ENSMUSG00000022141	Nipbl	0.171738	-0.0335075	-0.205477	0.366187	-0.876298	-1.08154	-0.205277	0.0216349	-0.205477	0.366187	0.895456
ENSMUSG00000023921	Mut	-0.271681	-0.476884	-0.205184	0.108999	0.38026	0.175056	-0.205361	0.109967	-0.205361	0.109967	0.663973
ENSMUSG00000052727	Map1b	0.185618	-0.0196352	-0.20533	0.118809	0.270539	0.0652864	-0.205187	0.0127058	-0.20533	0.118809	0.68264
ENSMUSG00000024002	Brd4	0.0966288	-0.108603	-0.205187	0.079761	1.75014	1.54491	-0.205184	0.00364749	-0.205187	0.079761	0.61005
ENSMUSG00000026208	Des	-0.00183972	0.202929	0.204933	0.356922	0.0907291	0.295498	0.205155	0.386038	0.205155	0.386038	0.899003
ENSMUSG00000039395	Mreg	-0.0151272	0.18956	0.204398	0.296922	-1.91166	-1.70697	0.205152	0.424207	0.205152	0.424207	0.91395
ENSMUSG00000008668	Rps18	0.0469526	-0.158227	-0.205102	0.1722	1.085	0.879822	-0.205152	0.290724	-0.205152	0.290724	0.85654
ENSMUSG00000043079	Synpo	0.303193	0.0980903	-0.205261	0.0188279	-0.0187256	-0.223828	-0.205095	0.0262844	-0.205095	0.0262844	0.419872
ENSMUSG00000037787	Apopt1	0.017631	0.222535	0.204996	0.00440716	0.304572	0.509476	0.204877	0.00837144	0.204877	0.00837144	0.229495
ENSMUSG00000021367	Edn1	-0.661835	-0.456408	0.204962	0.379334	-0.293217	-0.08779	0.204806	0.397924	0.204806	0.397924	0.904441
ENSMUSG00000048706	Lurap1l	0.144212	-0.0603989	-0.204769	0.0200978	-1.07971	-1.28432	-0.204663	0.00873598	-0.204769	0.0200978	0.359201
ENSMUSG00000022615	Tymp	0.0788368	0.283705	0.204675	0.117258	0.0300078	0.234876	0.205056	0.111189	0.204675	0.117258	0.679847
ENSMUSG00000022200	Golph3	0.0155719	-0.188877	-0.204508	0.00534875	-1.00495	-1.2094	-0.204465	0.0157155	-0.204465	0.0157155	0.325023
ENSMUSG00000056153	Socs6	-0.350707	-0.554811	-0.204425	0.0357946	-1.61853	-1.82263	-0.204239	0.0273189	-0.204425	0.0357946	0.464415
ENSMUSG00000006315	Tmem147	0.0617055	0.266052	0.204272	0.030986	-0.503319	-0.298972	0.204464	0.0308406	0.204272	0.030986	0.443193
ENSMUSG00000049922	Slc35c1	0.13535	-0.0684501	-0.204158	0.112578	0.68124	0.47744	-0.203898	0.0724209	-0.204158	0.112578	0.669552
ENSMUSG00000054770	Kctd18	0.094471	0.298552	0.204118	0.0546672	-0.725579	-0.521499	0.204158	0.109521	0.204158	0.109521	0.663973
ENSMUSG00000049493	Pls1	-0.307219	-0.102978	0.206622	0.463878	0.0425848	0.246825	0.204129	0.521423	0.204129	0.521423	0.936885
ENSMUSG00000097061	9330151L19Rik	0.24083	0.443785	0.203666	0.354768	-0.643755	-0.4408	0.204109	0.466623	0.204109	0.466623	0.930461
ENSMUSG00000044949	Ubtd2	-0.0326105	0.171309	0.203879	0.0046026	-1.04475	-0.840827	0.204019	0.016792	0.204019	0.016792	0.336064
ENSMUSG00000032606	Nicn1	0.227124	0.0232653	-0.204013	0.0493143	0.606487	0.402628	-0.203877	0.0426522	-0.204013	0.0493143	0.522265
ENSMUSG00000026568	Mpc2	-0.131619	0.0723482	0.204049	0.0374987	0.711263	0.91523	0.203877	0.0715081	0.203877	0.0715081	0.587569
ENSMUSG00000037553	Zdhhc18	0.117498	0.321291	0.203669	0.0206795	-1.05889	-0.855094	0.203862	0.05816	0.203862	0.05816	0.555581
ENSMUSG00000073139	Tmem185a	-0.0176465	-0.221341	-0.203796	0.0486423	0.21546	0.0117651	-0.203642	0.0440522	-0.203796	0.0486423	0.519386
ENSMUSG00000034006	Pqlc1	-0.183705	-0.387016	-0.203751	0.232579	-0.887997	-1.09131	-0.203789	0.277869	-0.203789	0.277869	0.848356
ENSMUSG00000059495	Arhgef12	0.118076	-0.0854592	-0.203669	0.0188733	-2.01004	-2.21357	-0.203533	0.000918356	-0.203669	0.0188733	0.348155
ENSMUSG00000015355	Cd48	0.292506	0.088729	-0.203429	0.0742545	0.800546	0.59677	-0.203636	0.10279	-0.203636	0.10279	0.654712
ENSMUSG00000007279	Scube2	0.104398	0.307373	0.203641	0.381012	-0.0367713	0.166203	0.203635	0.45052	0.203635	0.45052	0.923989
ENSMUSG00000029714	Gigyf1	0.341556	0.137934	-0.203789	0.0537059	-0.470997	-0.674619	-0.203624	0.0965654	-0.203624	0.0965654	0.64379
ENSMUSG00000011884	Gltp	-0.0879378	0.115752	0.203657	0.0329928	-0.826063	-0.622374	0.203613	0.0790666	0.203613	0.0790666	0.608387
ENSMUSG00000024235	Map3k8	-0.0421213	-0.245503	-0.20425	0.164834	-0.601852	-0.805234	-0.203611	0.185476	-0.203611	0.185476	0.770121
ENSMUSG00000020698	Cct6b	-0.382511	-0.179552	0.203517	0.220362	1.01846	1.22142	0.202867	0.21028	0.203517	0.220362	0.811258
ENSMUSG00000027381	Bcl2l11	0.103416	0.306611	0.203531	0.216819	-0.206595	-0.00339962	0.203448	0.299581	0.203448	0.299581	0.862606
ENSMUSG00000022702	Hira	0.144149	-0.0591104	-0.204116	0.116287	-0.998935	-1.20219	-0.203427	0.132166	-0.203427	0.132166	0.700324
ENSMUSG00000031286	Glt28d2	-0.127555	0.0755639	0.204712	0.305562	0.20907	0.412188	0.203414	0.383106	0.203414	0.383106	0.898922
ENSMUSG00000027679	Dnajc19	-0.313896	-0.110509	0.203347	0.160788	-0.132509	0.0708779	0.203347	0.0952794	0.203347	0.160788	0.745994
ENSMUSG00000030811	Fbxl19	0.263132	0.0600948	-0.203521	0.0725761	-2.69167	-2.8947	-0.203093	0.175885	-0.203093	0.175885	0.756525
ENSMUSG00000056267	Cep70	0.0109444	-0.191661	-0.203066	0.241141	0.0362395	-0.166366	-0.202745	0.178075	-0.203066	0.241141	0.826062
ENSMUSG00000058979	Cecr5	-0.00902543	0.193917	0.202767	0.172501	-1.13916	-0.936212	0.203022	0.265412	0.203022	0.265412	0.841965
ENSMUSG00000042106	Fam212a	-0.0993442	0.103673	0.202835	0.110179	-0.309206	-0.106188	0.202959	0.123221	0.202959	0.123221	0.689238
ENSMUSG00000021932	Rnaseh2b	-0.205773	-0.00282964	0.202911	0.0821177	0.127751	0.330694	0.202829	0.053156	0.202911	0.0821177	0.617444
ENSMUSG00000019971	Cep290	-0.00905937	-0.211046	-0.202898	0.399218	-0.742753	-0.944739	-0.202027	0.0874944	-0.202898	0.399218	0.904826
ENSMUSG00000071516	Hist1h2ai	0.200343	0.402881	0.202696	0.431198	0.657952	0.860489	0.202832	0.513438	0.202832	0.513438	0.936885
ENSMUSG00000030168	Adipor2	0.0551741	0.258127	0.202794	0.0161886	-0.69097	-0.488017	0.202954	0.00468317	0.202794	0.0161886	0.328991
ENSMUSG00000025466	Fuom	0.194325	0.397677	0.202703	0.147668	-0.0921243	0.111227	0.203544	0.102907	0.202703	0.147668	0.727337
ENSMUSG00000050628	Ubald2	-0.0292847	0.173449	0.202828	0.0369982	0.858198	1.06093	0.202697	0.0609003	0.202697	0.0609003	0.561341
ENSMUSG00000037993	Dhx38	0.0606744	-0.141934	-0.202697	0.00260977	-0.572686	-0.775295	-0.202633	0.00829311	-0.202633	0.00829311	0.229138
ENSMUSG00000031834	Pik3r2	0.297331	0.0948684	-0.20267	0.0603008	-1.90317	-2.10563	-0.202492	0.110459	-0.202492	0.110459	0.664838
ENSMUSG00000071203	Naip5	-0.0961915	0.105961	0.202893	0.376767	-1.76992	-1.56777	0.202475	0.523732	0.202475	0.523732	0.936896
ENSMUSG00000003062	Stard3nl	0.0812037	0.28363	0.202246	0.0280607	-1.69616	-1.49373	0.202466	0.0488983	0.202466	0.0488983	0.520505
ENSMUSG00000004473	Clec11a	0.394877	0.596888	0.202356	0.174384	0.721534	0.923545	0.20244	0.19174	0.20244	0.19174	0.778871
ENSMUSG00000057667	Bloc1s3	0.379644	0.177753	-0.20238	0.182187	0.756102	0.554211	-0.201747	0.118708	-0.20238	0.182187	0.765928
ENSMUSG00000026277	Stk25	0.304955	0.102632	-0.202375	0.00484186	-0.724522	-0.926845	-0.202375	0.00208578	-0.202375	0.00484186	0.164927
ENSMUSG00000033985	Tesk2	-0.00833395	-0.210451	-0.202434	0.0372706	-1.50833	-1.71045	-0.202278	0.0682126	-0.202278	0.0682126	0.578642
ENSMUSG00000032436	Cmtm7	-0.118073	0.0844586	0.20226	0.0156963	-0.179327	0.0232043	0.202546	0.000830663	0.20226	0.0156963	0.325023
ENSMUSG00000091512	Lamtor3	0.0074018	-0.194917	-0.202711	0.580726	-0.535569	-0.737888	-0.202175	0.600746	-0.202175	0.600746	0.957926
ENSMUSG00000063889	Crem	-0.145414	0.0567625	0.202398	0.206332	-0.190365	0.0118123	0.202145	0.262862	0.202145	0.262862	0.840311
ENSMUSG00000052423	B4galt3	0.0806361	-0.121393	-0.202781	0.170565	-2.28516	-2.48719	-0.202123	0.284323	-0.202123	0.284323	0.850209
ENSMUSG00000026111	Unc50	-0.079835	0.122399	0.202082	0.0132148	-0.704667	-0.502434	0.202222	0.00664553	0.202082	0.0132148	0.294729
ENSMUSG00000069303	Hist1h2br	0.13535	0.337275	0.202062	0.245845	3.3728	3.57472	0.201937	0.0852822	0.202062	0.245845	0.829991
ENSMUSG00000023861	Mpc1	0.0493308	0.251344	0.20205	0.00132592	0.734341	0.936354	0.20205	0.002516	0.20205	0.002516	0.107054
ENSMUSG00000034460	Six4	0.0323152	0.234696	0.201979	0.0553522	-0.683249	-0.480868	0.202541	0.0485791	0.201979	0.0553522	0.546104
ENSMUSG00000002603	Tgfb1	0.585423	0.383356	-0.201941	0.0875359	1.83785	1.63579	-0.20195	0.0338159	-0.201941	0.0875359	0.631788
ENSMUSG00000011427	Zfp790	0.118373	-0.0833504	-0.202005	0.069955	-1.4012	-1.60292	-0.201744	0.128351	-0.201744	0.128351	0.695098
ENSMUSG00000022312	Eif3h	0.0776476	-0.124123	-0.201777	0.00254802	0.761411	0.55964	-0.201735	0.00517208	-0.201735	0.00517208	0.169615
ENSMUSG00000021265	Slc25a29	0.0154757	0.217462	0.201704	0.375721	0.536029	0.738016	0.202184	0.349001	0.201704	0.375721	0.896963
ENSMUSG00000033350	Chst2	0.152446	0.353675	0.200802	0.120396	-3.07072	-2.86949	0.201682	0.250798	0.201682	0.250798	0.832281
ENSMUSG00000026361	Cdc73	0.0769606	-0.124546	-0.201637	0.116709	2.32088	2.11937	-0.201429	0.0218701	-0.201637	0.116709	0.679158
ENSMUSG00000022390	Zc3h7b	0.24126	0.0396359	-0.201653	0.000234993	-1.01867	-1.22029	-0.201574	0.000874606	-0.201574	0.000874606	0.0532195
ENSMUSG00000044906	4930503L19Rik	-0.0190669	-0.219709	-0.20157	0.166838	-1.65576	-1.8564	-0.200719	0.0682534	-0.20157	0.166838	0.749599
ENSMUSG00000027459	Fam110a	-0.00228538	-0.2037	-0.201162	0.0487147	1.09471	0.893293	-0.201499	0.0572935	-0.201499	0.0572935	0.554856
ENSMUSG00000059772	Slx1b	0.238336	0.0369152	-0.200815	0.178818	0.61885	0.417429	-0.201495	0.218085	-0.201495	0.218085	0.8098
ENSMUSG00000019791	Hint3	0.0447882	0.246125	0.201442	0.0447032	0.0322801	0.233616	0.201492	0.0643523	0.201492	0.0643523	0.568745
ENSMUSG00000061755	Bod1l	0.00915304	-0.191867	-0.201474	0.317442	-0.459064	-0.660084	-0.201108	0.0164068	-0.201474	0.317442	0.874063
ENSMUSG00000055116	Arntl	-0.351999	-0.150381	0.201176	0.217007	-0.731117	-0.5295	0.201396	0.22433	0.201396	0.22433	0.814036
ENSMUSG00000030051	Aplf	-0.263064	-0.0616226	0.201421	0.0169634	-0.235867	-0.0344253	0.201365	0.0282829	0.201365	0.0282829	0.426965
ENSMUSG00000055633	Zfp580	0.192246	-0.00979368	-0.201351	0.395898	2.4427	2.24066	-0.202074	0.253627	-0.201351	0.395898	0.904441
ENSMUSG00000029165	Agbl5	0.125786	0.326262	0.200141	0.294138	-1.88613	-1.68566	0.201297	0.431416	0.201297	0.431416	0.917256
ENSMUSG00000025867	Cplx2	0.568309	0.366557	-0.200383	0.24395	0.918203	0.716451	-0.20118	0.311873	-0.20118	0.311873	0.870647
ENSMUSG00000020211	Sf3a2	0.141293	-0.0597945	-0.200962	0.00243719	2.84498	2.64389	-0.201076	0.00129049	-0.200962	0.00243719	0.105149
ENSMUSG00000072704	Smim10l1	-0.0215589	0.179326	0.200808	0.17577	0.405471	0.606355	0.200844	0.158771	0.200808	0.17577	0.756525
ENSMUSG00000091625	Lsm5	-0.289587	-0.0887116	0.200908	0.113172	0.300677	0.501552	0.200808	0.160815	0.200808	0.160815	0.745994
ENSMUSG00000031644	Nek1	-0.0130587	-0.212962	-0.200773	0.153459	-1.13614	-1.33604	-0.199991	0.0385061	-0.200773	0.153459	0.736766
ENSMUSG00000036781	Rps27l	-0.18349	0.0172144	0.200741	0.0568519	0.359952	0.560656	0.200691	0.0686315	0.200691	0.0686315	0.57868
ENSMUSG00000026500	Cox20	0.00889525	0.20951	0.200609	0.0273387	0.307487	0.508101	0.200682	0.0331614	0.200682	0.0331614	0.450287
ENSMUSG00000048807	Slc35e4	-0.160099	-0.360528	-0.200554	0.00890476	-0.143808	-0.344237	-0.200408	0.00577708	-0.200554	0.00890476	0.237826
ENSMUSG00000018411	Mapt	-0.227324	-0.0268681	0.200634	0.45411	-1.48221	-1.28175	0.200411	0.557777	0.200411	0.557777	0.948275
ENSMUSG00000002058	Unc119	0.191266	0.3917	0.200408	0.027652	0.115152	0.315586	0.200464	0.0240952	0.200408	0.027652	0.426812
ENSMUSG00000044864	Ankrd50	0.116508	-0.0838001	-0.200379	0.0205134	-1.23423	-1.43454	-0.200394	0.0298694	-0.200394	0.0298694	0.437323
ENSMUSG00000020397	Med7	-0.262082	-0.0618063	0.200391	0.0338479	0.885139	1.08542	0.200248	0.0295185	0.200391	0.0338479	0.454486
ENSMUSG00000028675	Pnrc2	0.0735743	-0.126642	-0.200438	0.0940805	-1.90611	-2.10633	-0.200134	0.167816	-0.200134	0.167816	0.750851
ENSMUSG00000044857	Lemd2	0.150043	0.350142	0.200011	0.0285872	-0.263277	-0.0631783	0.200192	0.0082187	0.200011	0.0285872	0.426965
ENSMUSG00000035245	Eogt	-0.0813115	-0.281063	-0.199919	0.0982079	-0.265477	-0.465228	-0.200004	0.135379	-0.200004	0.135379	0.707614
ENSMUSG00000040640	Erc2	0.0465913	-0.153316	-0.200213	0.114088	-1.08669	-1.2866	-0.199935	0.182643	-0.199935	0.182643	0.765987
ENSMUSG00000033943	Mga	0.0674815	-0.132083	-0.199926	0.175294	-1.23372	-1.43329	-0.199592	0.0161856	-0.199926	0.175294	0.75597
ENSMUSG00000061371	Zfp873	-0.0959468	-0.295463	-0.20063	0.201165	-0.98125	-1.18077	-0.199875	0.205582	-0.199875	0.205582	0.792062
ENSMUSG00000028696	Ipp	0.188165	-0.0115107	-0.199788	0.049781	0.640201	0.440525	-0.199751	0.0462134	-0.199788	0.049781	0.523772
ENSMUSG00000061288	Taok3	-0.0450258	-0.244728	-0.199787	0.02023	0.136232	-0.0634701	-0.199787	0.0179766	-0.199787	0.02023	0.359854
ENSMUSG00000048550	Thnsl1	0.187143	-0.012334	-0.199903	0.120238	-0.971157	-1.17063	-0.199569	0.201568	-0.199569	0.201568	0.788603
ENSMUSG00000049800	Sertad2	0.176409	-0.0228914	-0.199453	0.0123811	0.018897	-0.180403	-0.199382	0.00531656	-0.199453	0.0123811	0.285199
ENSMUSG00000048047	Zbtb33	-0.2461	-0.0462338	0.199372	0.199149	0.300616	0.500482	0.19995	0.100603	0.199372	0.199149	0.787112
ENSMUSG00000059920	4930453N24Rik	-0.168718	0.0306197	0.199137	0.0121908	-1.86561	-1.66628	0.199354	0.0351019	0.199354	0.0351019	0.462675
ENSMUSG00000029238	Clock	-0.17446	-0.373082	-0.199282	0.175999	-1.36313	-1.56176	-0.198768	0.0251113	-0.199282	0.175999	0.756525
ENSMUSG00000060450	Rnf14	0.146786	-0.0524681	-0.199414	0.00391036	-1.14816	-1.34742	-0.199197	0.00566157	-0.199197	0.00566157	0.177379
ENSMUSG00000026827	Gpd2	-0.122264	-0.321402	-0.199117	0.016662	0.442015	0.242878	-0.199184	0.030641	-0.199184	0.030641	0.441256
ENSMUSG00000062169	Cnih4	-0.177511	0.0216338	0.199118	0.00893829	0.815495	1.01464	0.199113	0.00356138	0.199118	0.00893829	0.237826
ENSMUSG00000042901	Aida	-0.146775	-0.345722	-0.199115	0.075101	-1.41401	-1.61295	-0.198915	0.0408556	-0.199115	0.075101	0.59622
ENSMUSG00000038729	Akap2	0.165866	-0.0322648	-0.199108	0.383181	1.10158	0.90345	-0.198199	0.31753	-0.199108	0.383181	0.898922
ENSMUSG00000032560	Dnajc13	0.131967	-0.0669204	-0.199019	0.130915	-0.617066	-0.815954	-0.198942	0.00670719	-0.199019	0.130915	0.698449
ENSMUSG00000022607	Ptk2	0.104617	-0.0943094	-0.198922	0.00109322	-1.14788	-1.3468	-0.198947	0.00196435	-0.198947	0.00196435	0.090696
ENSMUSG00000034101	Ctnnd1	0.036812	-0.162037	-0.198917	0.0167674	1.40493	1.20608	-0.198909	5.57651e-05	-0.198917	0.0167674	0.336064
ENSMUSG00000029490	Mfsd7a	-0.176699	-0.373825	-0.195266	0.523139	-0.431231	-0.628357	-0.198864	0.583469	-0.198864	0.583469	0.954563
ENSMUSG00000025261	Huwe1	-0.0338389	-0.232603	-0.198784	0.0343079	-1.31884	-1.51761	-0.198784	0.00655413	-0.198784	0.0343079	0.456586
ENSMUSG00000039199	Zdhhc1	0.343372	0.14443	-0.199902	0.337665	-3.35001	-3.54895	-0.198711	0.504818	-0.198711	0.504818	0.935603
ENSMUSG00000030685	Kctd13	0.207421	0.00882521	-0.198812	0.136189	-0.488687	-0.687283	-0.198653	0.20081	-0.198653	0.20081	0.788602
ENSMUSG00000030216	Wbp11	0.120657	-0.0779878	-0.198635	0.00265726	0.452039	0.253394	-0.198627	0.00112554	-0.198635	0.00265726	0.109698
ENSMUSG00000028639	Ybx1	0.0325862	-0.166079	-0.198639	0.00160346	-1.7382	-1.93686	-0.19863	0.0095468	-0.19863	0.0095468	0.245046
ENSMUSG00000060216	Arrb2	0.138068	0.336546	0.198323	0.0689774	-0.354198	-0.155719	0.198614	0.0691536	0.198614	0.0691536	0.57868
ENSMUSG00000063952	Brpf3	0.0747717	-0.123318	-0.198582	0.0989905	-0.231182	-0.429272	-0.198068	0.0570256	-0.198582	0.0989905	0.64604
ENSMUSG00000062397	Zfp706	-0.167039	0.0315305	0.198551	0.172383	1.70294	1.90151	0.198551	0.153018	0.198551	0.172383	0.753288
ENSMUSG00000030805	Stx4a	0.432176	0.233694	-0.198543	0.0847369	-0.175918	-0.3744	-0.198544	0.115533	-0.198544	0.115533	0.67643
ENSMUSG00000000600	Krit1	0.0568973	-0.141587	-0.198543	0.166143	-0.361903	-0.560387	-0.198573	0.0434	-0.198543	0.166143	0.749528
ENSMUSG00000021180	Rps6ka5	-0.3186	-0.516759	-0.198519	0.123216	0.108765	-0.0893929	-0.198306	0.120654	-0.198519	0.123216	0.689238
ENSMUSG00000017615	Tnfaip1	0.166338	-0.0321188	-0.198484	0.00322488	0.232824	0.0343667	-0.198461	0.00103859	-0.198484	0.00322488	0.125735
ENSMUSG00000029571	Tmem106b	-0.111785	0.0867143	0.198471	0.0729748	0.388708	0.587207	0.198574	0.0218349	0.198471	0.0729748	0.590252
ENSMUSG00000060681	Slc9a6	-0.1063	0.0921777	0.198284	0.151796	0.0464915	0.244969	0.198432	0.153867	0.198432	0.153867	0.737141
ENSMUSG00000042138	Msantd2	-0.0747109	0.1237	0.198062	0.0449297	-0.682973	-0.484562	0.198368	0.0559191	0.198368	0.0559191	0.547725
ENSMUSG00000038570	Saxo2	-0.104352	0.0937851	0.197166	0.536398	-0.30431	-0.106174	0.198321	0.569698	0.198321	0.569698	0.952378
ENSMUSG00000079481	Nhsl2	-0.0321739	-0.230722	-0.198304	0.271231	1.22699	1.02844	-0.198684	0.234503	-0.198304	0.271231	0.844666
ENSMUSG00000038949	Cnst	0.0908669	-0.10734	-0.198542	0.0424394	-0.913599	-1.11181	-0.198298	0.0504977	-0.198298	0.0504977	0.525461
ENSMUSG00000059901	Adamts14	-0.291495	-0.0933361	0.198198	0.199007	-0.52531	-0.327151	0.198284	0.256219	0.198284	0.256219	0.835857
ENSMUSG00000073633	Fbxo36	0.367131	0.565524	0.198277	0.126418	0.681864	0.880257	0.198607	0.0902668	0.198277	0.126418	0.693235
ENSMUSG00000046753	Ccdc66	-0.0121717	-0.20924	-0.198227	0.248797	-0.479246	-0.676314	-0.197097	0.0645264	-0.198227	0.248797	0.830883
ENSMUSG00000002227	Mov10	0.232819	0.0348052	-0.198161	0.0284314	0.839521	0.641508	-0.197981	0.0128757	-0.198161	0.0284314	0.426965
ENSMUSG00000029735	Tpk1	0.536196	0.732424	0.197522	0.433942	0.304256	0.500484	0.198013	0.493608	0.198013	0.493608	0.935351
ENSMUSG00000071855	Ccdc112	0.220647	0.0228701	-0.197898	0.223837	1.40873	1.21095	-0.197711	0.113306	-0.197898	0.223837	0.813614
ENSMUSG00000050777	Tmem37	0.0767285	0.274865	0.197835	0.044257	0.432577	0.630713	0.198235	0.0163887	0.197835	0.044257	0.506406
ENSMUSG00000022003	Slc25a30	-0.039707	-0.237531	-0.19783	0.0146126	-0.488248	-0.686072	-0.197824	0.0340816	-0.197824	0.0340816	0.455879
ENSMUSG00000070733	Fryl	0.005794	-0.191818	-0.197804	0.0278438	-0.917497	-1.11511	-0.197577	0.021273	-0.197804	0.0278438	0.426812
ENSMUSG00000024193	Phf1	0.277374	0.0796415	-0.198227	0.110672	-0.593683	-0.791415	-0.19764	0.158482	-0.19764	0.158482	0.744742
ENSMUSG00000021704	Mtx3	-0.386489	-0.188588	0.197581	0.188515	-0.0801609	0.11774	0.197778	0.183633	0.197581	0.188515	0.776408
ENSMUSG00000022822	Abcc5	-0.052092	-0.249472	-0.19747	0.000963893	-0.966153	-1.16353	-0.197456	0.00275645	-0.197456	0.00275645	0.11247
ENSMUSG00000036835	Psenen	-0.00634872	0.190948	0.197446	0.0176479	1.07922	1.27652	0.197363	0.0138625	0.197446	0.0176479	0.342134
ENSMUSG00000079317	Trappc2	-0.151966	0.045439	0.197423	0.157599	0.626667	0.824073	0.197517	0.140375	0.197423	0.157599	0.743632
ENSMUSG00000028706	Nsun4	-0.119504	0.0779095	0.197376	0.0142574	0.119062	0.316476	0.197364	0.0178937	0.197364	0.0178937	0.34368
ENSMUSG00000029614	Rpl6	0.0509855	-0.146375	-0.19737	0.0524036	-0.5861	-0.78346	-0.197343	0.0889169	-0.197343	0.0889169	0.631788
ENSMUSG00000042766	Trim46	0.201947	0.00456881	-0.197784	0.0759276	-0.877435	-1.07481	-0.197235	0.105732	-0.197235	0.105732	0.658993
ENSMUSG00000049858	Suox	-0.134843	-0.331885	-0.197057	0.108153	0.119008	-0.0780335	-0.197225	0.145837	-0.197225	0.145837	0.722458
ENSMUSG00000035069	Oma1	-0.0188586	-0.216045	-0.197547	0.0615924	-0.471933	-0.66912	-0.197146	0.0826794	-0.197146	0.0826794	0.618944
ENSMUSG00000032114	Slc37a4	0.229171	0.0321227	-0.196958	0.200011	0.0163938	-0.180654	-0.197074	0.265895	-0.197074	0.265895	0.842082
ENSMUSG00000042699	Dhx9	-0.0686367	-0.265674	-0.196975	0.0731156	1.45345	1.25641	-0.197094	0.0247032	-0.196975	0.0731156	0.590252
ENSMUSG00000045092	S1pr1	0.149458	-0.0474221	-0.197123	0.0971558	-0.0163319	-0.213212	-0.19692	0.120351	-0.19692	0.120351	0.68264
ENSMUSG00000034271	Jdp2	0.0570095	0.253724	0.196845	0.0643596	-1.44212	-1.24541	0.196904	0.163655	0.196904	0.163655	0.749092
ENSMUSG00000096727	Psmb9	-0.0549522	0.141771	0.19703	0.242974	0.288825	0.485547	0.196846	0.262809	0.196846	0.262809	0.840311
ENSMUSG00000041702	Btbd7	-0.069315	0.127858	0.196791	0.018868	-2.78068	-2.5835	0.19717	0.0169482	0.196791	0.018868	0.348155
ENSMUSG00000047714	Ppp1r2	-0.124834	0.07187	0.196676	0.00854273	-0.466527	-0.269823	0.196734	0.0146594	0.196734	0.0146594	0.313428
ENSMUSG00000030763	Lcmt1	0.0616507	-0.135044	-0.196758	0.015969	0.0870475	-0.109647	-0.196694	0.0188418	-0.196694	0.0188418	0.348155
ENSMUSG00000054792	Klhl18	0.0873343	-0.108896	-0.196554	0.128473	0.0137674	-0.182463	-0.196295	0.0869346	-0.196554	0.128473	0.695173
ENSMUSG00000034278	Dnajc17	0.232968	0.0364266	-0.19661	0.0527007	0.32173	0.125189	-0.196536	0.0743025	-0.196536	0.0743025	0.592253
ENSMUSG00000027861	Casq2	-0.272557	-0.468276	-0.197808	0.307656	-1.22136	-1.41708	-0.196418	0.349248	-0.196418	0.349248	0.887133
ENSMUSG00000043061	Tmem18	-0.0684158	0.128167	0.196394	0.0716733	0.327477	0.524059	0.196683	0.0318765	0.196394	0.0716733	0.587569
ENSMUSG00000057596	Trim30d	-0.175537	0.0200615	0.198823	0.564419	-0.573586	-0.377987	0.196369	0.666743	0.196369	0.666743	0.969889
ENSMUSG00000054580	Pla2r1	0.00794314	0.20422	0.196558	0.118562	-0.166083	0.0301944	0.196324	0.184058	0.196324	0.184058	0.767966
ENSMUSG00000000915	Hip1r	-0.0767101	-0.273051	-0.196373	0.094353	-0.65036	-0.846701	-0.196303	0.126824	-0.196303	0.126824	0.693235
ENSMUSG00000056268	Dennd1b	-0.211451	-0.407698	-0.196512	0.158895	-1.16518	-1.36142	-0.196274	0.16733	-0.196274	0.16733	0.75036
ENSMUSG00000029916	Agk	-0.205634	-0.40173	-0.196236	0.0437334	0.435506	0.239409	-0.196236	0.0283603	-0.196236	0.0437334	0.50443
ENSMUSG00000021488	Nsd1	0.358124	0.161596	-0.197829	0.2369	-1.89537	-2.09189	-0.196105	0.340717	-0.196105	0.340717	0.884923
ENSMUSG00000024608	Rps14	0.0802559	-0.115786	-0.196051	0.0251949	-0.290413	-0.486455	-0.196024	0.00346382	-0.196051	0.0251949	0.409933
ENSMUSG00000022194	Pabpn1	-0.000202088	-0.196261	-0.195538	0.114478	2.30924	2.11318	-0.196023	0.126956	-0.196023	0.126956	0.693235
ENSMUSG00000054752	Fsd1l	0.0668189	-0.129117	-0.196358	0.297472	-0.0207668	-0.216703	-0.19597	0.310421	-0.19597	0.310421	0.869431
ENSMUSG00000006611	Hfe	-0.00263683	-0.198301	-0.196236	0.163018	-0.175576	-0.37124	-0.195949	0.187215	-0.195949	0.187215	0.774168
ENSMUSG00000090000	Ier3ip1	-0.0892156	0.106754	0.19578	0.0249916	0.240952	0.436921	0.19596	0.0128558	0.19578	0.0249916	0.407887
ENSMUSG00000044197	Gpr146	0.285107	0.480099	0.195082	0.254581	-0.792545	-0.597554	0.195655	0.353753	0.195655	0.353753	0.890089
ENSMUSG00000041629	Fam104a	-0.0862731	0.109372	0.195565	0.0910721	0.226771	0.422417	0.195652	0.0834481	0.195565	0.0910721	0.63368
ENSMUSG00000004891	Nes	0.0219192	-0.173362	-0.195954	0.0744183	-1.35779	-1.55307	-0.195444	0.110207	-0.195444	0.110207	0.664123
ENSMUSG00000068580	Zfyve19	0.0103737	0.206165	0.195402	0.0472695	-0.670749	-0.474958	0.195884	0.0435163	0.195402	0.0472695	0.518339
ENSMUSG00000038954	Supt3	0.188627	-0.00680023	-0.195372	0.0301741	1.85229	1.65687	-0.195362	0.0124075	-0.195372	0.0301741	0.437589
ENSMUSG00000031785	Adgrg1	0.0996694	-0.0953522	-0.193829	0.393936	1.13054	0.935522	-0.195286	0.407924	-0.195286	0.407924	0.906613
ENSMUSG00000007570	Fance	0.11739	-0.0777454	-0.195959	0.114157	-2.26426	-2.4594	-0.195242	0.19599	-0.195242	0.19599	0.783743
ENSMUSG00000046573	Lyrm4	-0.223398	-0.0280603	0.195164	0.0464522	0.143225	0.338563	0.195363	0.0157335	0.195164	0.0464522	0.51713
ENSMUSG00000060733	Ipmk	-0.298622	-0.493627	-0.195248	0.0109136	-1.79776	-1.99276	-0.195136	0.0133298	-0.195136	0.0133298	0.296665
ENSMUSG00000023031	Cela1	-0.101826	0.0929786	0.194538	0.160632	-1.42936	-1.23455	0.195072	0.238215	0.195072	0.238215	0.824009
ENSMUSG00000071014	Ndufb6	-0.088011	0.107084	0.195054	0.00836504	0.66591	0.861005	0.195054	0.000308538	0.195054	0.00836504	0.229495
ENSMUSG00000030493	Faap24	-0.105798	-0.30074	-0.194711	0.0920532	0.0853252	-0.109616	-0.19499	0.15482	-0.19499	0.15482	0.738799
ENSMUSG00000062949	Atp11c	-0.274816	-0.0790275	0.194963	0.23813	-0.32629	-0.130501	0.195742	0.110871	0.194963	0.23813	0.824009
ENSMUSG00000055128	Cgrrf1	0.0169485	0.211915	0.194924	0.00678303	-0.946803	-0.751836	0.194953	0.0185382	0.194953	0.0185382	0.348155
ENSMUSG00000024454	Hdac3	-0.011703	0.183323	0.194905	0.0147606	-0.524655	-0.329629	0.195044	0.00236499	0.194905	0.0147606	0.314482
ENSMUSG00000099104	Gm17087	0.146053	-0.0484738	-0.194136	0.491598	0.324982	0.130454	-0.194883	0.519299	-0.194883	0.519299	0.936885
ENSMUSG00000074738	Fndc10	0.035563	0.230092	0.194226	0.299337	-1.57414	-1.37961	0.194814	0.422585	0.194814	0.422585	0.913374
ENSMUSG00000033543	Gtf2a2	-0.245934	-0.051298	0.194724	0.0240181	0.286562	0.481197	0.194696	0.0481652	0.194696	0.0481652	0.519386
ENSMUSG00000025255	Zfhx4	0.199044	0.00455295	-0.194682	0.0894915	-0.728025	-0.922516	-0.194551	0.00866588	-0.194682	0.0894915	0.631788
ENSMUSG00000035949	Fbxw2	0.0596334	-0.134975	-0.195092	0.0306982	-3.28219	-3.47679	-0.194681	0.0661125	-0.194681	0.0661125	0.576131
ENSMUSG00000039286	Fndc3b	0.0610078	-0.133516	-0.194556	0.00750308	0.760335	0.565811	-0.194548	4.13315e-05	-0.194556	0.00750308	0.214352
ENSMUSG00000029672	Fam3c	0.0369043	0.231449	0.194558	0.0051021	-0.260106	-0.0655615	0.194554	0.0127354	0.194554	0.0127354	0.290816
ENSMUSG00000032551	1110059G10Rik	-0.241774	-0.0470978	0.194808	0.227231	0.726668	0.921344	0.194534	0.234461	0.194534	0.234461	0.821629
ENSMUSG00000075467	Dnlz	0.0627524	0.25703	0.19416	0.0379513	-0.871029	-0.676752	0.194435	0.0556513	0.194435	0.0556513	0.547515
ENSMUSG00000023106	Denr	-2.66414	-2.85761	-0.193216	0.548547	-0.0523851	-0.245858	-0.194412	0.603493	-0.194412	0.603493	0.957926
ENSMUSG00000050029	Rap2c	-0.0713144	0.12336	0.194249	0.141829	0.289605	0.48428	0.1947	0.0241929	0.194249	0.141829	0.714711
ENSMUSG00000032386	Trip4	0.0693476	-0.124653	-0.194235	0.0409031	0.483471	0.289471	-0.193951	0.0149132	-0.194235	0.0409031	0.493211
ENSMUSG00000020130	Tbc1d15	0.112471	-0.0818079	-0.194222	0.15135	1.91645	1.72218	-0.194242	0.00268992	-0.194222	0.15135	0.735825
ENSMUSG00000022179	4931414P19Rik	0.0357081	-0.15828	-0.19405	0.13693	-0.0168902	-0.210879	-0.194214	0.176438	-0.194214	0.176438	0.757178
ENSMUSG00000059851	Kmt5c	0.334033	0.527439	0.193345	0.223569	-1.73847	-1.54507	0.194152	0.364731	0.194152	0.364731	0.894577
ENSMUSG00000023186	Vwa5a	0.120666	-0.0733832	-0.194015	0.0289991	0.0333317	-0.160718	-0.194136	0.0453983	-0.194136	0.0453983	0.514433
ENSMUSG00000048040	Arxes2	0.0875229	0.281504	0.194128	0.0219689	1.12995	1.32393	0.194034	0.0276662	0.194034	0.0276662	0.426812
ENSMUSG00000037400	Atp11b	0.0759093	-0.117535	-0.194009	0.200378	-1.77514	-1.96858	-0.193532	0.0369787	-0.194009	0.200378	0.787963
ENSMUSG00000020635	Fkbp1b	0.36747	0.173226	-0.193227	0.423737	0.578128	0.383884	-0.193899	0.459273	-0.193899	0.459273	0.926024
ENSMUSG00000038013	Wipf2	-0.109933	0.0836186	0.193897	0.0828577	1.49992	1.69347	0.193658	0.05849	0.193897	0.0828577	0.619012
ENSMUSG00000090946	Ccdc71l	-0.162959	-0.356829	-0.193522	0.126223	0.458626	0.264756	-0.193887	0.183251	-0.193887	0.183251	0.76642
ENSMUSG00000036985	Zdhhc9	0.149861	-0.0438737	-0.193253	0.143275	0.74423	0.550495	-0.193879	0.170608	-0.193879	0.170608	0.752717
ENSMUSG00000003762	Coq8b	0.241094	0.43443	0.19279	0.203387	-0.226487	-0.0331503	0.193779	0.211713	0.193779	0.211713	0.802848
ENSMUSG00000032840	2410131K14Rik	0.235243	0.428944	0.193608	0.0562059	-0.356398	-0.162697	0.193769	0.0835649	0.193769	0.0835649	0.620372
ENSMUSG00000010057	Nprl2	0.159977	-0.033508	-0.193753	0.105009	0.607851	0.414365	-0.193485	0.0645107	-0.193753	0.105009	0.658993
ENSMUSG00000020474	Polm	0.0175264	-0.176155	-0.193721	0.0837122	0.117109	-0.0765723	-0.193622	0.114262	-0.193622	0.114262	0.673479
ENSMUSG00000057551	Zfp317	-0.0522943	-0.245698	-0.193697	0.116058	-1.54859	-1.742	-0.193602	0.159915	-0.193602	0.159915	0.745994
ENSMUSG00000034210	Efcab14	0.0070609	-0.186545	-0.193729	0.0358053	-0.597264	-0.790869	-0.193598	0.0655739	-0.193598	0.0655739	0.57301
ENSMUSG00000026694	Mettl13	-0.268326	-0.461676	-0.193342	0.044421	0.301154	0.107805	-0.193402	0.0663778	-0.193402	0.0663778	0.577285
ENSMUSG00000001844	Zdhhc4	0.0853198	-0.107946	-0.193855	0.244717	-3.84136	-4.03463	-0.193323	0.374227	-0.193323	0.374227	0.896963
ENSMUSG00000032246	Calml4	-0.0328346	0.160246	0.193301	0.165627	0.351681	0.544762	0.193201	0.178872	0.193201	0.178872	0.759574
ENSMUSG00000025135	Anapc11	0.00342273	0.196591	0.193144	0.0650162	1.0989	1.29207	0.193157	0.0740064	0.193157	0.0740064	0.59126
ENSMUSG00000040563	Plppr2	0.144578	-0.0484452	-0.193542	0.0535957	-1.26023	-1.45325	-0.193136	0.0776139	-0.193136	0.0776139	0.602538
ENSMUSG00000027472	Pdrg1	0.0784857	0.271591	0.193104	0.0100154	0.622599	0.815705	0.193104	0.0014639	0.193104	0.0100154	0.250181
ENSMUSG00000022401	Xpnpep3	0.162021	-0.0309826	-0.193091	0.00959323	0.717634	0.52463	-0.19295	0.00384133	-0.193091	0.00959323	0.245046
ENSMUSG00000041842	Fhdc1	-0.389695	-0.582777	-0.193204	0.189144	-0.69159	-0.884672	-0.193086	0.264316	-0.193086	0.264316	0.84102
ENSMUSG00000021518	Ptdss1	0.0391293	0.232291	0.192972	0.01298	-1.50056	-1.3074	0.193251	0.0019598	0.192972	0.01298	0.292593
ENSMUSG00000006127	Inpp5k	-0.0155538	0.177287	0.192989	0.0681384	0.565866	0.758707	0.192882	0.0844039	0.192882	0.0844039	0.620475
ENSMUSG00000038594	Cep85l	0.0295682	-0.163283	-0.194123	0.174943	-1.53444	-1.72729	-0.192868	0.175766	-0.192868	0.175766	0.756525
ENSMUSG00000073016	Uprt	0.142219	-0.0503767	-0.192852	0.166956	1.5154	1.3228	-0.192615	0.00256674	-0.192852	0.166956	0.749599
ENSMUSG00000056131	Pgm3	-0.147301	0.0453502	0.192729	0.0205067	0.23354	0.426191	0.192709	0.0402368	0.192709	0.0402368	0.48968
ENSMUSG00000028825	Rhd	0.596419	0.403093	-0.191568	0.391462	0.837153	0.643827	-0.192632	0.458714	-0.192632	0.458714	0.926024
ENSMUSG00000038095	Sbno1	0.00745959	-0.184903	-0.192509	0.145717	-0.946278	-1.13864	-0.192304	0.0105293	-0.192509	0.145717	0.722458
ENSMUSG00000036398	Ppp1r11	0.107933	-0.0845033	-0.192527	0.0418553	-0.163515	-0.355951	-0.192489	0.0570739	-0.192489	0.0570739	0.553238
ENSMUSG00000029019	Nppb	-1.1516	-0.958481	0.193523	0.226628	0.328052	0.521175	0.192488	0.240135	0.192488	0.240135	0.824009
ENSMUSG00000041147	Brca2	-0.0774545	-0.269255	-0.192485	0.297383	-1.0472	-1.239	-0.191812	0.167128	-0.192485	0.297383	0.860208
ENSMUSG00000014313	Cox6c	-0.071854	0.120618	0.192484	0.00554297	1.11645	1.30892	0.192459	0.00185026	0.192484	0.00554297	0.176287
ENSMUSG00000034424	Gcsh	-0.123478	0.0690293	0.192464	0.0145277	0.337163	0.52967	0.192553	0.01254	0.192464	0.0145277	0.312544
ENSMUSG00000047388	Atmin	0.11227	-0.0801306	-0.192731	0.0432803	-2.26134	-2.45374	-0.192416	0.114984	-0.192416	0.114984	0.674792
ENSMUSG00000034663	Bmp2k	0.122075	-0.0699778	-0.192306	0.0535058	-0.363783	-0.555836	-0.192127	0.00905017	-0.192306	0.0535058	0.540352
ENSMUSG00000029992	Gfpt1	0.108569	-0.0836082	-0.192141	0.0476374	1.27484	1.08267	-0.19214	0.00794161	-0.192141	0.0476374	0.519386
ENSMUSG00000009418	Nav1	0.0937161	-0.0983986	-0.192134	0.0439599	0.360566	0.168452	-0.192131	0.000863341	-0.192134	0.0439599	0.50552
ENSMUSG00000026427	Eif2d	-0.029125	-0.220978	-0.191956	0.00583087	-0.869588	-1.06144	-0.191817	0.00369841	-0.191956	0.00583087	0.181066
ENSMUSG00000058301	Upf1	-0.0512497	-0.243158	-0.191916	0.00224539	0.991416	0.799507	-0.191963	0.000135478	-0.191916	0.00224539	0.0991551
ENSMUSG00000029207	Apbb2	0.501804	0.31011	-0.191818	0.0233452	0.00448887	-0.187205	-0.19173	0.0189083	-0.191818	0.0233452	0.392087
ENSMUSG00000035284	Vps13c	0.179033	-0.0124346	-0.191788	0.135685	-0.166322	-0.357789	-0.191527	0.0107704	-0.191788	0.135685	0.707808
ENSMUSG00000032595	Cdhr4	0.519228	0.707492	0.189274	0.59001	-0.00210841	0.186155	0.191667	0.640034	0.191667	0.640034	0.961964
ENSMUSG00000037243	Zfp692	0.0560318	-0.135559	-0.191797	0.118008	-0.770141	-0.961732	-0.191644	0.188304	-0.191644	0.188304	0.775841
ENSMUSG00000031840	Rab3a	0.0758078	0.266843	0.191549	0.332397	1.02344	1.21448	0.19113	0.307671	0.191549	0.332397	0.882235
ENSMUSG00000015133	Lrrk1	0.167097	-0.0245023	-0.191782	0.00888817	-0.788078	-0.979678	-0.191541	0.0115176	-0.191541	0.0115176	0.273076
ENSMUSG00000066952	Myo1h	0.243021	0.051685	-0.191969	0.194444	-1.40177	-1.59311	-0.191481	0.303449	-0.191481	0.303449	0.864395
ENSMUSG00000074182	Znhit6	0.128495	-0.0627875	-0.191182	0.06882	0.937198	0.745915	-0.191381	0.0758129	-0.191381	0.0758129	0.59775
ENSMUSG00000044792	Isca1	0.153288	-0.0379236	-0.191321	0.0477389	-0.902193	-1.0934	-0.191316	0.0828797	-0.191316	0.0828797	0.619012
ENSMUSG00000034485	Uaca	-0.166796	-0.357809	-0.191299	0.0952342	-1.33109	-1.5221	-0.191005	0.00736978	-0.191299	0.0952342	0.642236
ENSMUSG00000062270	Morf4l1	0.0395309	-0.151725	-0.191288	0.0544312	0.545495	0.354239	-0.191288	0.021705	-0.191288	0.0544312	0.541706
ENSMUSG00000079557	March2	0.088981	0.28	0.190718	0.104707	-3.59089	-3.39987	0.191161	0.219329	0.191161	0.219329	0.810986
ENSMUSG00000035202	Lars2	0.288854	0.0978654	-0.191143	0.137712	1.69539	1.5044	-0.190854	0.0325716	-0.191143	0.137712	0.709605
ENSMUSG00000070808	Gltscr1	0.260971	0.0699304	-0.191131	0.272047	1.79961	1.60857	-0.190843	0.144441	-0.191131	0.272047	0.844666
ENSMUSG00000031562	Dctd	-0.205596	-0.0145635	0.191122	0.0332036	0.481073	0.672105	0.190959	0.0323552	0.191122	0.0332036	0.450287
ENSMUSG00000068205	Macrod2	0.0725472	0.26345	0.191154	0.215303	0.283859	0.474761	0.191081	0.25726	0.191081	0.25726	0.835857
ENSMUSG00000071267	Zfp942	-0.0178467	-0.20733	-0.191009	0.309745	-0.852926	-1.04241	-0.189552	0.197299	-0.191009	0.309745	0.868358
ENSMUSG00000034247	Plekhm1	0.328111	0.137186	-0.190949	0.0675305	0.338159	0.147235	-0.190849	0.0451686	-0.190949	0.0675305	0.578642
ENSMUSG00000051486	Pcdhb11	0.370245	0.179627	-0.190897	0.172768	0.407674	0.217056	-0.190521	0.172576	-0.190897	0.172768	0.753845
ENSMUSG00000034163	Zfc3h1	-0.0494437	-0.239732	-0.190875	0.270215	-2.03422	-2.22451	-0.190286	0.140416	-0.190875	0.270215	0.844666
ENSMUSG00000026154	Sdhaf4	0.102604	0.293598	0.190855	0.0544947	1.00336	1.19435	0.191118	0.0115356	0.190855	0.0544947	0.541706
ENSMUSG00000006463	Zdhhc24	0.0411199	0.231841	0.190731	0.0538899	0.220827	0.411549	0.190799	0.0596587	0.190799	0.0596587	0.55562
ENSMUSG00000021591	Glrx	-0.235876	-0.0451277	0.190734	0.0325078	1.14075	1.3315	0.19075	0.00662799	0.190734	0.0325078	0.450287
ENSMUSG00000008429	Herpud2	0.104635	-0.0858472	-0.190707	0.0405396	0.634782	0.4443	-0.190526	0.0179518	-0.190707	0.0405396	0.492226
ENSMUSG00000022948	Setd4	0.276393	0.0854488	-0.190786	0.29762	-0.48332	-0.674264	-0.190527	0.397523	-0.190527	0.397523	0.904441
ENSMUSG00000037362	Nov	0.306683	0.497052	0.190522	0.452454	0.913884	1.10425	0.19121	0.424322	0.190522	0.452454	0.924823
ENSMUSG00000038127	Ccdc50	-0.265172	-0.0745416	0.19043	0.188629	-0.137061	0.0535689	0.190721	0.0699347	0.19043	0.188629	0.776575
ENSMUSG00000031792	Usb1	0.101314	0.291725	0.190302	0.0845221	-0.62551	-0.435098	0.190414	0.124452	0.190414	0.124452	0.689792
ENSMUSG00000028919	Arhgef19	0.230819	0.0404216	-0.190413	0.109271	1.25354	1.06314	-0.190295	0.0686977	-0.190413	0.109271	0.663973
ENSMUSG00000030693	Klk10	0.121782	-0.0701634	-0.190193	0.538204	1.50957	1.31763	-0.192298	0.509595	-0.190193	0.538204	0.942865
ENSMUSG00000043969	Emx2	0.0489185	0.239436	0.190163	0.128925	0.953572	1.14409	0.190594	0.0414939	0.190163	0.128925	0.695558
ENSMUSG00000002881	Nab1	0.0631766	0.253559	0.190158	0.0623955	-1.71857	-1.52819	0.190337	0.0360243	0.190158	0.0623955	0.567005
ENSMUSG00000097487	Ptges3l	-0.158802	0.0312463	0.18921	0.477695	0.0142457	0.204294	0.190148	0.481933	0.190148	0.481933	0.931805
ENSMUSG00000069308	Hist1h2bp	0.0884139	0.278406	0.190143	0.340751	1.40129	1.59128	0.190106	0.381651	0.190106	0.381651	0.898922
ENSMUSG00000022837	Iqcb1	0.00797804	-0.181514	-0.190067	0.107228	-0.0351744	-0.224667	-0.189506	0.0662861	-0.190067	0.107228	0.660526
ENSMUSG00000079435	Rpl36a	0.0157318	-0.17427	-0.190032	0.0232171	0.077994	-0.112007	-0.190032	0.026042	-0.190032	0.026042	0.417902
ENSMUSG00000052397	Ezr	0.00643455	-0.183478	-0.189881	0.00356642	0.867209	0.677296	-0.189881	0.00209209	-0.189881	0.00356642	0.135049
ENSMUSG00000043556	Fbxl7	0.356736	0.166787	-0.190326	0.0920518	-0.742583	-0.932532	-0.189862	0.107421	-0.189862	0.107421	0.660526
ENSMUSG00000051439	Cd14	0.185316	0.374929	0.189828	0.0337412	0.0154253	0.205038	0.189639	0.0688085	0.189639	0.0688085	0.57868
ENSMUSG00000068917	Clk2	-0.0461741	0.143356	0.189491	0.0175886	-0.562052	-0.372522	0.189621	0.03956	0.189621	0.03956	0.485371
ENSMUSG00000071350	Setdb2	-0.0487946	-0.238324	-0.189832	0.106933	-1.37471	-1.56424	-0.189555	0.186453	-0.189555	0.186453	0.771923
ENSMUSG00000021177	Tdp1	0.235396	0.0459273	-0.189416	0.0596756	0.765073	0.575605	-0.189408	0.0504434	-0.189416	0.0596756	0.55562
ENSMUSG00000079038	D130040H23Rik	-0.311625	-0.499448	-0.18986	0.487312	-0.6919	-0.879723	-0.189263	0.525219	-0.189263	0.525219	0.937274
ENSMUSG00000064284	Cdpf1	0.131869	0.320816	0.188746	0.118645	-0.425631	-0.236683	0.189219	0.144828	0.189219	0.144828	0.720854
ENSMUSG00000074909	Ranbp6	-0.0715148	-0.260323	-0.189155	0.0851804	-0.998926	-1.18773	-0.188917	0.0321323	-0.189155	0.0851804	0.623137
ENSMUSG00000032285	Dnaja4	0.131188	-0.0578987	-0.189808	0.243822	-0.0783322	-0.267418	-0.189102	0.273966	-0.189102	0.273966	0.846006
ENSMUSG00000018405	Mrm1	-0.0667463	0.122345	0.189023	0.132995	0.339094	0.528185	0.189023	0.107266	0.189023	0.132995	0.700324
ENSMUSG00000043241	Upf2	0.138562	-0.0501219	-0.188993	0.168523	-0.259395	-0.448078	-0.188754	0.00986136	-0.188993	0.168523	0.750851
ENSMUSG00000020212	Mdm1	-0.0681645	0.120863	0.188954	0.0195841	-0.648053	-0.459025	0.188977	0.0287061	0.188977	0.0287061	0.426965
ENSMUSG00000029404	Arl6ip4	-0.232788	-0.421614	-0.189156	0.076277	-1.25327	-1.44209	-0.188975	0.0840176	-0.188975	0.0840176	0.620475
ENSMUSG00000020949	Fkbp3	-0.154975	0.0339836	0.188946	0.0365929	0.644179	0.833138	0.188946	0.0104666	0.188946	0.0365929	0.467492
ENSMUSG00000033953	Ppp3r1	-0.0404666	0.14838	0.188916	0.12139	0.825283	1.01413	0.188977	0.10786	0.188916	0.12139	0.684453
ENSMUSG00000032239	Rp9	0.09516	0.284028	0.188747	0.103984	-1.45895	-1.27008	0.188915	0.207181	0.188915	0.207181	0.795402
ENSMUSG00000003970	Rpl8	0.0371829	-0.151729	-0.188901	0.00509025	0.175218	-0.0136939	-0.188901	0.000995367	-0.188901	0.00509025	0.16769
ENSMUSG00000033157	Abhd10	-0.168271	0.0206765	0.188753	0.0240694	-0.261231	-0.072284	0.188969	0.022602	0.188753	0.0240694	0.397648
ENSMUSG00000033066	Gas7	0.0519564	-0.136669	-0.188739	0.161173	-0.251397	-0.440023	-0.188678	0.128	-0.188739	0.161173	0.745994
ENSMUSG00000078945	Naip2	0.0737139	-0.11486	-0.188735	0.0479909	-0.854578	-1.04315	-0.188726	0.0926635	-0.188726	0.0926635	0.635697
ENSMUSG00000004317	Clcn5	0.150721	-0.0380291	-0.188552	0.0590609	0.687528	0.498779	-0.188689	0.0742983	-0.188689	0.0742983	0.592253
ENSMUSG00000020527	Myo19	-0.0123228	-0.201018	-0.188905	0.0277483	-1.24768	-1.43637	-0.188684	0.0575306	-0.188684	0.0575306	0.55511
ENSMUSG00000035847	Ids	0.208745	0.0209811	-0.188459	0.0876256	-1.90858	-2.09634	-0.187729	0.0523098	-0.188459	0.0876256	0.631788
ENSMUSG00000029647	Pan3	-0.102027	-0.290416	-0.188402	0.0118149	-1.75687	-1.94526	-0.188439	0.0464636	-0.188439	0.0464636	0.51713
ENSMUSG00000034111	Tmed8	0.0217541	0.21013	0.188335	0.0269291	-0.314153	-0.125777	0.188438	0.0475032	0.188438	0.0475032	0.519386
ENSMUSG00000041241	Mul1	0.0858039	-0.101792	-0.188406	0.220064	0.28412	0.0965239	-0.187624	0.148126	-0.188406	0.220064	0.811258
ENSMUSG00000022253	Nadk2	0.198278	0.386694	0.188339	0.0979964	-0.494775	-0.30636	0.188521	0.0756178	0.188339	0.0979964	0.644624
ENSMUSG00000027652	Ralgapb	0.184998	-0.0030209	-0.188199	0.0360566	-1.29815	-1.48617	-0.187957	0.00397118	-0.188199	0.0360566	0.465728
ENSMUSG00000046111	Cep295	0.0411595	-0.146434	-0.188181	0.253713	-1.78879	-1.97639	-0.187619	0.140383	-0.188181	0.253713	0.83542
ENSMUSG00000032010	Usp2	-0.0493287	-0.237269	-0.18811	0.03342	-0.265369	-0.45331	-0.187963	0.0431821	-0.187963	0.0431821	0.502421
ENSMUSG00000005371	Fbxo11	0.0122587	-0.175539	-0.187916	0.178147	0.742208	0.55441	-0.187737	0.0249063	-0.187916	0.178147	0.759469
ENSMUSG00000021047	Nova1	0.054891	-0.132334	-0.187655	0.111938	-0.216458	-0.403684	-0.187334	0.110684	-0.187655	0.111938	0.667255
ENSMUSG00000033885	Pxk	-0.239873	-0.0521957	0.187633	0.00625535	0.268175	0.455852	0.187682	0.00439436	0.187633	0.00625535	0.190318
ENSMUSG00000060678	Hist1h4c	0.010241	0.19796	0.187628	0.292762	-0.867562	-0.679843	0.187725	0.0938655	0.187628	0.292762	0.857939
ENSMUSG00000003190	Bcl2l12	0.0793783	0.266817	0.187482	0.0980652	0.471029	0.658469	0.187433	0.0935026	0.187482	0.0980652	0.644624
ENSMUSG00000044876	Zfp444	0.322885	0.135602	-0.18742	0.0893625	0.792838	0.605555	-0.187338	0.0834811	-0.18742	0.0893625	0.631788
ENSMUSG00000038506	Dcun1d2	-0.0242699	-0.211381	-0.187403	0.0508857	0.273647	0.0865353	-0.187205	0.03054	-0.187403	0.0508857	0.527238
ENSMUSG00000050786	Ccdc126	-0.0137878	-0.200918	-0.18717	0.107241	0.0592645	-0.127865	-0.187314	0.141965	-0.187314	0.141965	0.714711
ENSMUSG00000073131	Vma21	-0.117828	0.0690349	0.18711	0.0191234	1.6854	1.87226	0.186925	0.0163539	0.18711	0.0191234	0.350109
ENSMUSG00000024236	Svil	-0.199323	-0.386207	-0.187105	0.0410386	-1.02156	-1.20845	-0.186984	0.0353603	-0.187105	0.0410386	0.493211
ENSMUSG00000053091	Lins1	0.088988	-0.0980238	-0.187638	0.118946	-1.36105	-1.54806	-0.187096	0.166981	-0.187096	0.166981	0.749599
ENSMUSG00000042390	Gatad2b	0.17888	-0.0081128	-0.186967	0.0193448	2.04888	1.86189	-0.186985	0.00264406	-0.186967	0.0193448	0.352324
ENSMUSG00000026492	Tfb2m	0.0960028	0.282522	0.18669	0.359849	-0.706109	-0.519589	0.186923	0.456369	0.186923	0.456369	0.926024
ENSMUSG00000033184	Tmed7	-0.057971	0.128884	0.18683	0.000106127	0.573798	0.760653	0.18683	7.57127e-05	0.18683	0.000106127	0.00997502
ENSMUSG00000067928	Zfp760	-0.152182	0.0359477	0.186773	0.316888	-0.488721	-0.300591	0.18806	0.209954	0.186773	0.316888	0.874063
ENSMUSG00000027242	Wdr76	-0.00432137	-0.191095	-0.186775	0.0664085	0.0482253	-0.138549	-0.186769	0.0775839	-0.186769	0.0775839	0.602538
ENSMUSG00000074486	Bglap2	-0.648293	-0.461506	0.187589	0.255198	1.10895	1.29574	0.186532	0.265538	0.186532	0.265538	0.841965
ENSMUSG00000020650	Bcap29	-0.181864	0.00441601	0.186421	0.210121	1.19569	1.38197	0.186387	0.127716	0.186421	0.210121	0.800196
ENSMUSG00000050288	Fzd2	0.0688779	0.255185	0.186338	0.0241247	0.0429101	0.229217	0.186251	0.0172055	0.186338	0.0241247	0.397648
ENSMUSG00000003352	Cacnb3	0.0722921	0.258272	0.185939	0.0454937	-1.97011	-1.78413	0.186125	0.0989029	0.186125	0.0989029	0.64604
ENSMUSG00000057778	Cyb5d2	-0.138123	0.0478717	0.185828	0.110046	-0.253654	-0.0676598	0.186123	0.121891	0.186123	0.121891	0.685806
ENSMUSG00000038628	Polr3k	-0.0930844	0.0929695	0.186221	0.00702068	0.320618	0.506672	0.186112	0.032152	0.186112	0.032152	0.448891
ENSMUSG00000031478	Nek3	-0.0430667	0.142905	0.186122	0.169971	0.27768	0.463651	0.186079	0.201694	0.186079	0.201694	0.788603
ENSMUSG00000039068	Zzz3	-0.112783	0.0732197	0.185882	0.0115286	-2.36991	-2.18391	0.186057	0.0131397	0.186057	0.0131397	0.294659
ENSMUSG00000025917	Cops5	0.0184644	-0.167392	-0.185723	0.00750767	0.828055	0.642199	-0.185926	0.0284795	-0.185926	0.0284795	0.426965
ENSMUSG00000022159	Rab2b	0.103322	-0.0823391	-0.185862	0.0894355	0.895261	0.709599	-0.185581	0.0662359	-0.185862	0.0894355	0.631788
ENSMUSG00000037845	Fdxacb1	-0.0717946	0.114556	0.185858	0.106303	-0.666281	-0.47993	0.186495	0.0963075	0.185858	0.106303	0.66038
ENSMUSG00000058997	Vwa8	-0.0993322	-0.284905	-0.185404	0.091735	-1.09958	-1.28515	-0.185721	0.190828	-0.185721	0.190828	0.776884
ENSMUSG00000046330	Rpl37a	-0.0778575	-0.263623	-0.185709	0.0361813	0.423932	0.238167	-0.185711	0.0331813	-0.185709	0.0361813	0.465777
ENSMUSG00000079487	Med12	0.064319	-0.121078	-0.18551	0.00964012	0.111755	-0.0736418	-0.185385	0.00129069	-0.18551	0.00964012	0.245046
ENSMUSG00000024778	Fas	-0.314341	-0.128151	0.185467	0.378122	0.297546	0.483736	0.186174	0.293986	0.185467	0.378122	0.896963
ENSMUSG00000022668	Gtpbp8	-0.131142	0.054134	0.185593	0.128701	0.0399252	0.225201	0.185404	0.190471	0.185404	0.190471	0.776884
ENSMUSG00000001829	Clpb	-0.195463	-0.380873	-0.18556	0.0891027	-0.128987	-0.314397	-0.185365	0.115001	-0.185365	0.115001	0.674792
ENSMUSG00000025762	Larp1b	-0.159435	0.0257956	0.185042	0.0633959	-1.19524	-1.01001	0.185351	0.0843381	0.185351	0.0843381	0.620475
ENSMUSG00000003549	Ercc1	-0.0604282	0.125087	0.185176	0.0314365	-1.71157	-1.52605	0.185534	0.0195192	0.185176	0.0314365	0.447366
ENSMUSG00000007617	Homer1	-0.0347045	-0.219725	-0.186533	0.263315	-1.83673	-2.02175	-0.185106	0.287618	-0.185106	0.287618	0.852675
ENSMUSG00000036572	Upf3b	0.262665	0.0785333	-0.185063	0.257023	0.731373	0.547242	-0.184141	0.0665647	-0.185063	0.257023	0.835857
ENSMUSG00000036769	Wdr44	-0.0650944	-0.249493	-0.185061	0.158612	-0.400861	-0.58526	-0.184624	0.12362	-0.185061	0.158612	0.744742
ENSMUSG00000030643	Rab30	0.166713	-0.0181192	-0.18478	0.20421	0.345498	0.160666	-0.184996	0.231499	-0.184996	0.231499	0.819268
ENSMUSG00000086784	Isoc2a	-0.404997	-0.220564	0.184863	0.468907	0.563446	0.74788	0.184339	0.447246	0.184863	0.468907	0.930917
ENSMUSG00000067336	Bmpr2	0.138267	-0.0463787	-0.18484	0.132434	-0.419677	-0.604323	-0.184592	0.00450854	-0.18484	0.132434	0.700324
ENSMUSG00000003346	Abhd17a	0.0867129	-0.0980228	-0.185284	0.0932979	-3.49279	-3.67752	-0.184836	0.137641	-0.184836	0.137641	0.709605
ENSMUSG00000032057	4833427G06Rik	0.0930956	-0.091294	-0.185228	0.432696	-0.06321	-0.2476	-0.184696	0.435789	-0.184696	0.435789	0.918608
ENSMUSG00000040472	Rabggta	-0.216671	-0.0319089	0.184838	0.115668	0.101566	0.286328	0.184648	0.139588	0.184648	0.139588	0.711104
ENSMUSG00000027230	Creb3l1	0.684545	0.499581	-0.184625	0.347614	1.70134	1.51638	-0.184522	0.294276	-0.184625	0.347614	0.887133
ENSMUSG00000022148	Fyb	0.669061	0.48366	-0.185137	0.492361	0.852774	0.667373	-0.184557	0.50346	-0.184557	0.50346	0.935603
ENSMUSG00000058440	Nrf1	0.073416	-0.111204	-0.184727	0.0109052	-0.505661	-0.690282	-0.184548	0.0138836	-0.184548	0.0138836	0.305119
ENSMUSG00000027499	Pkia	-0.316153	-0.131512	0.18482	0.170687	0.423196	0.607837	0.184469	0.172967	0.184469	0.172967	0.753845
ENSMUSG00000029790	Cep41	0.0476834	0.231871	0.184503	0.0379703	0.690955	0.875142	0.184316	0.0699511	0.184316	0.0699511	0.58245
ENSMUSG00000037138	Aff3	0.588286	0.771549	0.182048	0.313229	-1.44923	-1.26597	0.184174	0.39203	0.184174	0.39203	0.902173
ENSMUSG00000063316	Rpl27	-0.549792	-0.365606	0.184154	0.445083	0.34646	0.530646	0.18421	0.407374	0.184154	0.445083	0.920349
ENSMUSG00000072941	Sod3	0.15784	-0.0263133	-0.184143	0.117135	2.73201	2.54785	-0.184143	0.0401589	-0.184143	0.117135	0.67976
ENSMUSG00000050229	Pigm	-0.00593502	-0.190013	-0.184088	0.0202099	-0.670178	-0.854256	-0.184136	0.0422508	-0.184136	0.0422508	0.499747
ENSMUSG00000031143	Ccdc22	-0.038728	0.145282	0.18395	0.0471051	0.148366	0.332376	0.18413	0.0527674	0.18413	0.0527674	0.53618
ENSMUSG00000046556	Zfp319	0.253291	0.0691392	-0.184075	0.113049	1.12457	0.940415	-0.184075	0.0861541	-0.184075	0.113049	0.671215
ENSMUSG00000024096	Ralbp1	0.0813241	-0.102393	-0.183888	0.0466345	-1.43898	-1.6227	-0.18373	0.0124675	-0.183888	0.0466345	0.51713
ENSMUSG00000049904	Tmem17	0.0446984	0.228598	0.183827	0.227234	0.392799	0.576699	0.184048	0.212037	0.183827	0.227234	0.816029
ENSMUSG00000029729	Zkscan1	-0.0586707	0.125217	0.183726	0.0850437	-0.0456835	0.138204	0.183925	0.0541637	0.183726	0.0850437	0.622953
ENSMUSG00000049791	Fzd4	-0.21324	-0.0292664	0.183691	0.109128	-0.569456	-0.385483	0.184061	0.0958432	0.183691	0.109128	0.663658
ENSMUSG00000012296	Tjap1	0.0854578	-0.0981636	-0.183503	0.0447787	0.750953	0.567332	-0.183661	0.0451098	-0.183661	0.0451098	0.51313
ENSMUSG00000053347	Zfp943	0.00274505	0.187463	0.183577	0.337369	-0.680741	-0.496023	0.184732	0.209213	0.183577	0.337369	0.884213
ENSMUSG00000075415	Fnbp1	0.271021	0.0875248	-0.18354	0.0184442	1.46644	1.28295	-0.18347	0.000537601	-0.18354	0.0184442	0.348155
ENSMUSG00000038365	Fbxo25	-0.0069534	0.176531	0.183539	0.0275237	0.582184	0.765669	0.183539	0.0232884	0.183539	0.0275237	0.426812
ENSMUSG00000029098	Acox3	0.0174176	-0.166127	-0.18345	0.140058	0.5332	0.349655	-0.183506	0.160172	-0.183506	0.160172	0.745994
ENSMUSG00000005683	Cs	0.0784991	-0.104912	-0.183447	0.00284119	1.04607	0.862664	-0.183447	0.00143887	-0.183447	0.00284119	0.115479
ENSMUSG00000036339	Tmem260	0.0956163	0.278831	0.18319	0.0999999	-0.502443	-0.319228	0.183432	0.168625	0.183432	0.168625	0.750851
ENSMUSG00000044150	A830080D01Rik	0.0815321	-0.101522	-0.18338	0.272404	0.577348	0.394294	-0.183037	0.119167	-0.18338	0.272404	0.844666
ENSMUSG00000029559	2210016L21Rik	0.185693	0.00233161	-0.183348	0.0440719	0.813693	0.630331	-0.183348	0.0340151	-0.183348	0.0440719	0.50591
ENSMUSG00000032667	Pon2	0.00464544	0.18798	0.18321	0.033067	-0.00971997	0.173614	0.183368	0.00601551	0.18321	0.033067	0.450287
ENSMUSG00000030876	Mettl9	-0.108551	-0.291665	-0.183343	0.0312671	-1.76776	-1.95087	-0.183182	0.0585923	-0.183182	0.0585923	0.55562
ENSMUSG00000028218	Fam92a	-0.0989012	0.0845244	0.183176	0.0679802	-1.06868	-0.885253	0.183485	0.0567812	0.183176	0.0679802	0.578642
ENSMUSG00000054074	Skida1	0.143069	-0.0401625	-0.183433	0.135474	-1.38798	-1.57121	-0.183121	0.239603	-0.183121	0.239603	0.824009
ENSMUSG00000029403	Cdkl2	0.147757	-0.033658	-0.182953	0.307669	-1.4348	-1.61622	-0.181526	0.295299	-0.182953	0.307669	0.867121
ENSMUSG00000063801	Ap3s2	0.107884	0.290832	0.182949	0.0331285	0.745991	0.928939	0.182949	0.0172752	0.182949	0.0331285	0.450287
ENSMUSG00000047423	AI837181	0.265024	0.0821801	-0.182941	0.0670494	1.61175	1.4289	-0.18276	0.0147381	-0.182941	0.0670494	0.578642
ENSMUSG00000002274	Metrn	-0.0876252	0.0952394	0.182368	0.16151	-4.50653	-4.32367	0.182868	0.249814	0.182868	0.249814	0.832211
ENSMUSG00000049090	Zadh2	0.12501	-0.057924	-0.182845	0.0578724	2.03378	1.85084	-0.182947	0.0253727	-0.182845	0.0578724	0.555422
ENSMUSG00000022436	Sh3bp1	-0.0235287	0.159332	0.182761	0.0272614	-0.127328	0.0555325	0.182838	0.0357527	0.182838	0.0357527	0.464415
ENSMUSG00000040365	Trim41	-0.0922011	0.0905904	0.182576	0.038443	-1.89787	-1.71508	0.182778	0.0798554	0.182778	0.0798554	0.61005
ENSMUSG00000050017	Pitpnb	0.12814	-0.054716	-0.182761	0.0170218	2.6961	2.51324	-0.182832	0.000379593	-0.182761	0.0170218	0.337455
ENSMUSG00000032558	Nphp3	-0.0101235	0.173012	0.182747	0.125134	-0.504791	-0.321656	0.183163	0.112684	0.182747	0.125134	0.69112
ENSMUSG00000000884	Gnb1l	-0.112321	0.0707885	0.182745	0.0971562	-0.505544	-0.322435	0.183059	0.0586914	0.182745	0.0971562	0.644624
ENSMUSG00000045466	Zfp956	0.0788532	-0.103759	-0.183114	0.197959	-0.241113	-0.423725	-0.182731	0.242603	-0.182731	0.242603	0.827819
ENSMUSG00000038174	Fam126b	0.16731	-0.0144743	-0.182653	0.26742	-1.32194	-1.50372	-0.181615	0.265135	-0.182653	0.26742	0.844147
ENSMUSG00000024991	Eif3a	-0.0836828	-0.266108	-0.182472	0.198218	0.0571933	-0.125232	-0.182466	0.0119317	-0.182472	0.198218	0.786759
ENSMUSG00000039849	Pcif1	0.123947	0.306238	0.18214	0.0333661	-1.43416	-1.25187	0.182389	0.049536	0.182389	0.049536	0.522703
ENSMUSG00000050567	Maml1	0.0778041	-0.104329	-0.182374	0.0875179	-0.123502	-0.305634	-0.182251	0.0863579	-0.182374	0.0875179	0.631788
ENSMUSG00000001632	Brpf1	0.10038	-0.081862	-0.182451	0.00690325	-1.451	-1.63324	-0.182342	0.0177926	-0.182342	0.0177926	0.343674
ENSMUSG00000002617	Zfp40	0.0443318	-0.135861	-0.18231	0.403563	-0.764441	-0.944634	-0.180333	0.308765	-0.18231	0.403563	0.905025
ENSMUSG00000028271	Gtf2b	-0.127863	0.0543768	0.182336	0.00649728	0.574715	0.756954	0.182292	0.0194582	0.182292	0.0194582	0.353167
ENSMUSG00000037415	Ranbp10	0.130095	-0.0521147	-0.182257	0.0699695	1.87505	1.69284	-0.18216	0.0149768	-0.182257	0.0699695	0.58245
ENSMUSG00000020170	Frs2	0.132648	-0.0491583	-0.182199	0.132443	-0.461725	-0.643531	-0.181762	0.0179826	-0.182199	0.132443	0.700324
ENSMUSG00000026708	Cenpl	-0.0492072	-0.23138	-0.182156	0.0460568	0.390038	0.207865	-0.18218	0.0464015	-0.18218	0.0464015	0.51713
ENSMUSG00000062488	Ifit3b	0.760875	0.576885	-0.183371	0.502881	-0.00963263	-0.193623	-0.182164	0.576539	-0.182164	0.576539	0.953456
ENSMUSG00000038170	Pde4dip	0.095632	-0.0862935	-0.182098	0.0648762	-0.458612	-0.640537	-0.181953	0.0307562	-0.182098	0.0648762	0.569327
ENSMUSG00000022052	Ppp2r2a	-0.0775647	-0.259791	-0.182065	0.133148	2.12957	1.94734	-0.182234	0.0512049	-0.182065	0.133148	0.700324
ENSMUSG00000047867	Gimap6	0.0346746	0.216269	0.182005	0.215484	-0.469188	-0.287594	0.181977	0.306762	0.181977	0.306762	0.866456
ENSMUSG00000033276	Stk36	0.184446	0.365827	0.18149	0.338282	-1.01912	-0.837741	0.181971	0.451146	0.181971	0.451146	0.923989
ENSMUSG00000000276	Dgke	-0.0992047	-0.281074	-0.181782	0.173678	-0.0353816	-0.21725	-0.181963	0.225125	-0.181963	0.225125	0.815517
ENSMUSG00000035504	Reep6	0.161384	0.342788	0.181994	0.225827	-0.298541	-0.117137	0.181909	0.32063	0.181909	0.32063	0.87715
ENSMUSG00000041445	Mmrn2	-0.318195	-0.135741	0.1824	0.39214	-1.07534	-0.892888	0.181885	0.479839	0.181885	0.479839	0.931805
ENSMUSG00000041168	Lonp1	0.0381541	-0.143651	-0.181864	0.0191929	-0.657184	-0.838989	-0.181864	0.0101965	-0.181864	0.0191929	0.350163
ENSMUSG00000026222	Sp100	0.494284	0.31256	-0.181851	0.41597	1.09424	0.91251	-0.181454	0.38844	-0.181851	0.41597	0.90914
ENSMUSG00000031309	Rps6ka3	0.0700296	-0.111613	-0.18169	0.215395	1.95823	1.77659	-0.181568	0.0311303	-0.18169	0.215395	0.808766
ENSMUSG00000037361	Sf3b6	-0.192299	-0.0109311	0.181508	0.193147	0.875756	1.05712	0.181488	0.183481	0.181508	0.193147	0.779673
ENSMUSG00000019820	Utrn	0.069355	-0.111891	-0.1815	0.150892	-1.89168	-2.07293	-0.181171	0.0236097	-0.1815	0.150892	0.735388
ENSMUSG00000032555	Topbp1	-0.0639383	0.117468	0.181364	0.00551977	-2.40933	-2.22792	0.181397	0.0071468	0.181397	0.0071468	0.208405
ENSMUSG00000031796	Cfap20	-0.115884	0.0654337	0.181395	0.0182435	0.666717	0.848035	0.181356	0.0205764	0.181356	0.0205764	0.361013
ENSMUSG00000031985	Gnpat	0.143216	-0.0380705	-0.181392	0.0322402	-2.08829	-2.26958	-0.181353	0.0594175	-0.181353	0.0594175	0.55562
ENSMUSG00000052949	Rnf157	0.211025	0.39216	0.180834	0.182855	-2.76618	-2.58504	0.181271	0.219681	0.181271	0.219681	0.811258
ENSMUSG00000021959	Lats2	0.129399	-0.0517791	-0.181296	0.0336465	-2.35104	-2.53221	-0.181226	0.103551	-0.181226	0.103551	0.655145
ENSMUSG00000020590	Snx13	0.0604564	0.242222	0.181105	0.177956	-2.72882	-2.54706	0.181759	0.0742593	0.181105	0.177956	0.759469
ENSMUSG00000035212	Leprot	0.0117655	0.192779	0.181044	0.0370919	0.931513	1.11253	0.181083	0.0634676	0.181083	0.0634676	0.568745
ENSMUSG00000090145	Ugt1a6b	-0.399239	-0.580368	-0.18107	0.184147	0.843453	0.662324	-0.181271	0.153753	-0.18107	0.184147	0.768032
ENSMUSG00000026889	Rbm18	-0.241712	-0.0607384	0.181039	0.137597	0.889114	1.07009	0.181039	0.0870462	0.181039	0.137597	0.709605
ENSMUSG00000030688	Stard10	0.108973	0.289127	0.181794	0.458549	0.454993	0.635147	0.180972	0.50459	0.180972	0.50459	0.935603
ENSMUSG00000035530	Eif1	0.366982	0.186091	-0.180872	0.0897351	3.1065	2.92561	-0.180873	0.131412	-0.180873	0.131412	0.699379
ENSMUSG00000074166	AW146154	-0.0424497	0.140306	0.180806	0.446589	-0.366137	-0.183381	0.18272	0.38353	0.180806	0.446589	0.921812
ENSMUSG00000028636	Ppcs	0.101729	0.282325	0.180499	0.399596	0.225407	0.406003	0.180806	0.42187	0.180806	0.42187	0.913
ENSMUSG00000079144	A130010J15Rik	0.0991753	-0.0816768	-0.180851	0.25187	-1.01612	-1.19697	-0.180734	0.357547	-0.180734	0.357547	0.891796
ENSMUSG00000040003	Magi2	-0.0899783	0.0905108	0.180352	0.266389	-0.000889078	0.1796	0.180732	0.296937	0.180732	0.296937	0.860208
ENSMUSG00000059142	Zfp945	-0.24696	-0.0656919	0.180707	0.174114	-0.27105	-0.0897813	0.181304	0.0492745	0.180707	0.174114	0.75489
ENSMUSG00000053617	Sh3pxd2a	0.0392554	-0.141404	-0.180659	0.00886531	-0.672571	-0.85323	-0.180608	0.0212535	-0.180608	0.0212535	0.367986
ENSMUSG00000020894	Vamp2	0.27138	0.0899463	-0.180533	0.174947	3.50889	3.32746	-0.181493	0.119973	-0.180533	0.174947	0.75597
ENSMUSG00000045679	Pqlc3	0.084057	0.264425	0.180628	0.069672	1.22073	1.40109	0.18045	0.128772	0.18045	0.128772	0.695173
ENSMUSG00000005148	Klf5	-0.295384	-0.116856	0.180412	0.38346	1.75853	1.93706	0.178224	0.332475	0.180412	0.38346	0.898922
ENSMUSG00000039795	Zfand1	0.0681515	0.248444	0.180362	0.0309851	-0.211585	-0.0312925	0.180328	0.0534892	0.180328	0.0534892	0.540352
ENSMUSG00000037960	Card19	-0.0869132	0.0933453	0.180326	0.0329565	-0.0891691	0.0910893	0.180222	0.0538726	0.180222	0.0538726	0.541092
ENSMUSG00000002107	Celf2	-0.0440909	-0.224154	-0.180204	0.0978472	1.09633	0.916266	-0.180116	0.0153639	-0.180204	0.0978472	0.644624
ENSMUSG00000056019	Zfp709	0.174582	-0.00539081	-0.181881	0.310642	-1.76169	-1.94167	-0.180035	0.37498	-0.180035	0.37498	0.896963
ENSMUSG00000035673	Sbno2	0.0565054	-0.123524	-0.180141	0.0210183	-1.07067	-1.2507	-0.180003	0.0547851	-0.180003	0.0547851	0.543565
ENSMUSG00000028772	Zcchc17	0.0435791	-0.136143	-0.179948	0.0230841	-1.43973	-1.61945	-0.17977	0.0135174	-0.179948	0.0230841	0.389434
ENSMUSG00000025733	Rhot2	0.192046	0.371816	0.179453	0.145605	-0.375838	-0.196067	0.179869	0.151329	0.179869	0.151329	0.735825
ENSMUSG00000034445	Cyb561a3	-0.0909399	-0.270602	-0.179771	0.0504339	0.627751	0.448088	-0.179771	0.0391186	-0.179771	0.0504339	0.525461
ENSMUSG00000029642	Polr1d	-0.0716329	-0.251317	-0.179653	0.0215848	-0.501288	-0.680972	-0.179766	0.0456686	-0.179766	0.0456686	0.516199
ENSMUSG00000095082	Gm15091	-0.0959261	0.085625	0.179729	0.561128	0.26947	0.451021	0.181538	0.520214	0.179729	0.561128	0.948458
ENSMUSG00000014504	Srp19	-0.0775374	0.102089	0.179675	0.00266237	-0.189245	-0.00961816	0.179622	0.010243	0.179622	0.010243	0.250181
ENSMUSG00000042035	Igsf3	0.424923	0.245611	-0.179541	0.0645652	0.00347865	-0.175833	-0.179157	0.0608597	-0.179541	0.0645652	0.568768
ENSMUSG00000030823	9130019O22Rik	0.186823	0.0073187	-0.179544	0.283114	-0.799055	-0.978559	-0.179535	0.389336	-0.179535	0.389336	0.900021
ENSMUSG00000036309	Skp1a	-0.0957662	0.083712	0.179458	0.00616569	0.466483	0.645961	0.179488	0.00798322	0.179488	0.00798322	0.224105
ENSMUSG00000022400	Rbx1	-0.0394536	0.139931	0.179436	0.0792398	0.390176	0.56956	0.179338	0.0146488	0.179436	0.0792398	0.608874
ENSMUSG00000031618	Nr3c2	-0.0895837	-0.268502	-0.179969	0.417952	-0.261012	-0.43993	-0.179385	0.45802	-0.179385	0.45802	0.926024
ENSMUSG00000024981	Acsl5	-0.183643	-0.363058	-0.17948	0.00926875	-2.19103	-2.37045	-0.179383	0.0317116	-0.179383	0.0317116	0.447601
ENSMUSG00000035529	Prdm4	0.0829299	-0.0963085	-0.179535	0.0479092	-2.96598	-3.14521	-0.179369	0.111641	-0.179369	0.111641	0.667216
ENSMUSG00000034390	Cmip	0.164766	-0.0142478	-0.179351	0.0889598	1.22478	1.04576	-0.179014	0.00270034	-0.179351	0.0889598	0.631788
ENSMUSG00000039041	Adrm1	0.0760651	-0.103191	-0.179339	0.0534372	0.773763	0.594507	-0.179371	0.0443815	-0.179339	0.0534372	0.540352
ENSMUSG00000028860	Sytl1	0.200388	0.0211048	-0.179654	0.133549	0.00860473	-0.170678	-0.179282	0.14316	-0.179282	0.14316	0.716595
ENSMUSG00000002679	Med6	-0.0425223	0.13678	0.179327	0.00500493	0.40625	0.585552	0.179269	0.0104115	0.179269	0.0104115	0.252538
ENSMUSG00000059981	Taok2	0.126448	-0.0527443	-0.179313	0.00530301	-1.3122	-1.49139	-0.179183	0.0114625	-0.179183	0.0114625	0.272384
ENSMUSG00000026604	Ptpn14	0.138996	-0.0400052	-0.17915	0.00916149	-0.115155	-0.294156	-0.179012	0.00694772	-0.17915	0.00916149	0.241374
ENSMUSG00000003534	Ddr1	-0.167063	0.0121095	0.179003	0.0469656	-0.297297	-0.118124	0.179133	0.0495864	0.179133	0.0495864	0.522703
ENSMUSG00000050100	Hmx2	0.0674803	0.245575	0.1791	0.320291	1.05324	1.23134	0.178236	0.314746	0.1791	0.320291	0.877135
ENSMUSG00000033739	Fkbpl	0.217231	0.038203	-0.179134	0.115604	0.0792037	-0.0998245	-0.178987	0.145508	-0.178987	0.145508	0.722458
ENSMUSG00000057738	Sptan1	-0.118318	-0.297215	-0.178861	0.0207689	-1.21398	-1.39288	-0.178975	0.0524168	-0.178975	0.0524168	0.534682
ENSMUSG00000033960	9430020K01Rik	-0.00492184	-0.183817	-0.178974	0.00136776	-0.892435	-1.07133	-0.178861	0.00359217	-0.178861	0.00359217	0.135537
ENSMUSG00000091183	Gm5141	0.0664012	-0.110449	-0.178787	0.383598	-0.339602	-0.516452	-0.176988	0.348524	-0.178787	0.383598	0.898922
ENSMUSG00000033728	Lrrc14	0.12667	-0.0518867	-0.178763	0.0712959	-0.651842	-0.830399	-0.178585	0.0587236	-0.178763	0.0712959	0.587249
ENSMUSG00000099481	Xndc1	0.341955	0.163029	-0.17907	0.304181	-1.68766	-1.86659	-0.17875	0.430078	-0.17875	0.430078	0.915597
ENSMUSG00000052698	Tln2	-0.00320251	-0.181894	-0.178884	0.0404436	-1.66927	-1.84796	-0.178694	0.0490078	-0.178694	0.0490078	0.520591
ENSMUSG00000066571	4931406P16Rik	0.227138	0.0485007	-0.178771	0.0522655	-1.37339	-1.55203	-0.178666	0.0573921	-0.178666	0.0573921	0.55511
ENSMUSG00000029392	Rilpl1	0.237433	0.0591852	-0.178624	0.145584	0.0643791	-0.113868	-0.178175	0.144555	-0.178624	0.145584	0.722458
ENSMUSG00000036109	Mbnl3	-0.109961	0.0686356	0.178457	0.118914	0.984312	1.16291	0.178685	0.033676	0.178457	0.118914	0.68264
ENSMUSG00000044022	Pcdhb21	0.14286	0.321274	0.178444	0.188652	0.259047	0.437461	0.178425	0.192532	0.178425	0.192532	0.779488
ENSMUSG00000029634	Rnf6	0.0139817	-0.164233	-0.178414	0.146365	-0.474564	-0.652779	-0.178221	0.00530069	-0.178414	0.146365	0.723578
ENSMUSG00000024535	Snx24	-0.0129945	0.165269	0.178259	0.0785339	-0.0633127	0.114951	0.178388	0.107021	0.178388	0.107021	0.660526
ENSMUSG00000030522	Mtmr10	-0.0968404	-0.27495	-0.178344	0.0218758	-0.216265	-0.394375	-0.178184	0.0124715	-0.178344	0.0218758	0.374809
ENSMUSG00000020032	Nuak1	0.356857	0.534859	0.178102	0.173757	-0.982838	-0.804836	0.17834	0.297421	0.17834	0.297421	0.860208
ENSMUSG00000028436	Dcaf12	0.0963861	-0.0818232	-0.178355	0.0201525	-1.37492	-1.55313	-0.178254	0.0413311	-0.178254	0.0413311	0.494985
ENSMUSG00000074358	Ccdc61	0.175016	-0.00328664	-0.178382	0.0383502	0.243458	0.0651554	-0.178203	0.0456952	-0.178203	0.0456952	0.516199
ENSMUSG00000000811	Txnrd3	0.0156736	-0.162461	-0.178009	0.038411	0.129047	-0.0490878	-0.178189	0.0841362	-0.178189	0.0841362	0.620475
ENSMUSG00000071847	Apcdd1	-0.103537	-0.281492	-0.178127	0.140731	-0.620044	-0.797999	-0.178127	0.127461	-0.178127	0.140731	0.712988
ENSMUSG00000071037	Camkmt	-0.128827	0.0493796	0.178413	0.110176	0.579028	0.757234	0.178101	0.127751	0.178101	0.127751	0.693571
ENSMUSG00000033712	Ccar2	-0.0312535	-0.209202	-0.178174	0.136915	-0.102656	-0.280605	-0.178084	0.160071	-0.178084	0.160071	0.745994
ENSMUSG00000039754	Alkbh4	0.0105722	0.188518	0.177638	0.144298	-0.0520008	0.125945	0.178084	0.153412	0.178084	0.153412	0.736766
ENSMUSG00000019132	BC005537	-0.371937	-0.549281	-0.177931	0.258216	-3.45787	-3.63521	-0.178076	0.383736	-0.178076	0.383736	0.898922
ENSMUSG00000038895	Zfp653	0.198116	0.0200131	-0.178406	0.224292	-0.902482	-1.08058	-0.177966	0.317174	-0.177966	0.317174	0.874063
ENSMUSG00000068959	Zfp619	-0.241088	-0.0630778	0.176014	0.446593	-0.857584	-0.679574	0.177956	0.45385	0.177956	0.45385	0.925403
ENSMUSG00000037058	Paip2	-0.151254	0.0267351	0.177916	0.0142631	0.641023	0.819012	0.178054	0.00695964	0.177916	0.0142631	0.309582
ENSMUSG00000046230	Vps13a	-0.0604614	-0.238215	-0.177874	0.255238	-0.922615	-1.10037	-0.177793	0.0636736	-0.177874	0.255238	0.835857
ENSMUSG00000036256	Igfbp7	0.190174	0.368005	0.177758	0.0163101	0.587353	0.765184	0.177839	0.0103532	0.177758	0.0163101	0.330185
ENSMUSG00000075054	Yae1d1	-0.145802	-0.323132	-0.17699	0.277152	-0.449001	-0.626331	-0.177618	0.374224	-0.177618	0.374224	0.896963
ENSMUSG00000031697	Orc6	-0.244654	-0.0669881	0.177599	0.0205608	0.275105	0.452771	0.177663	0.0125577	0.177599	0.0205608	0.361013
ENSMUSG00000029166	Mapre3	0.452043	0.274115	-0.177502	0.165103	2.78177	2.60384	-0.177955	0.0780209	-0.177502	0.165103	0.749092
ENSMUSG00000030753	Prkrir	-0.0244686	-0.202007	-0.177772	0.0866902	-2.80336	-2.9809	-0.177487	0.102746	-0.177487	0.102746	0.654712
ENSMUSG00000021022	Ppp2r3c	0.125372	-0.0520061	-0.1774	0.0641871	-0.4631	-0.640478	-0.17737	0.104512	-0.17737	0.104512	0.657688
ENSMUSG00000038664	Herc1	-0.0398166	-0.21696	-0.177368	0.148169	-1.74748	-1.92462	-0.177237	0.117175	-0.177368	0.148169	0.728255
ENSMUSG00000021076	Actr10	-0.183136	-0.00576666	0.177423	0.00598275	0.258619	0.435988	0.177314	0.00966029	0.177314	0.00966029	0.245046
ENSMUSG00000034868	Myl12b	0.00740121	-0.169945	-0.177219	0.0790784	0.820208	0.642861	-0.177254	0.0930874	-0.177254	0.0930874	0.63657
ENSMUSG00000023074	Mospd1	0.0111679	0.18873	0.177226	0.208471	-0.0492046	0.128358	0.177644	0.203794	0.177226	0.208471	0.796579
ENSMUSG00000022111	Uchl3	-0.189463	-0.0123031	0.177239	0.115667	0.0573258	0.234486	0.177201	0.140213	0.177201	0.140213	0.711907
ENSMUSG00000028944	Prkag2	-0.10876	0.068413	0.177202	0.0236591	-0.0601257	0.117047	0.177172	0.0391147	0.177172	0.0391147	0.483661
ENSMUSG00000001948	Spa17	0.201593	0.0245734	-0.176995	0.35839	0.745292	0.568272	-0.177148	0.360178	-0.177148	0.360178	0.892114
ENSMUSG00000047045	Tmem164	0.0523441	0.229327	0.176958	0.0521929	-0.563585	-0.386602	0.177103	0.0908651	0.177103	0.0908651	0.63368
ENSMUSG00000048997	Atxn7l2	0.179092	0.00192397	-0.176923	0.171105	-0.368837	-0.546006	-0.177088	0.257824	-0.177088	0.257824	0.836142
ENSMUSG00000029505	Ep400	0.00518573	-0.171729	-0.176951	0.0142456	-0.370378	-0.547293	-0.176998	0.0174517	-0.176998	0.0174517	0.341922
ENSMUSG00000024137	E4f1	0.0713533	0.248078	0.17655	0.099031	-1.03577	-0.859049	0.176895	0.155197	0.176895	0.155197	0.739127
ENSMUSG00000034021	Pds5b	0.0222685	-0.154396	-0.176842	0.170728	0.329291	0.152627	-0.176644	0.0106888	-0.176842	0.170728	0.752717
ENSMUSG00000007817	Zmiz1	0.0397293	-0.137134	-0.17679	0.162197	2.24079	2.06393	-0.176816	0.0316712	-0.17679	0.162197	0.746765
ENSMUSG00000038425	Poli	0.0890982	0.265722	0.176182	0.255781	-2.52754	-2.35092	0.176753	0.40984	0.176753	0.40984	0.906613
ENSMUSG00000044026	Slc35g1	-0.138825	0.0379249	0.176614	0.0336901	-0.592197	-0.415447	0.176739	0.044129	0.176739	0.044129	0.50591
ENSMUSG00000021583	Erap1	-0.261763	-0.0851304	0.176611	0.239449	0.258635	0.435267	0.176532	0.207777	0.176611	0.239449	0.824009
ENSMUSG00000051341	Zfp52	0.0235051	-0.152323	-0.176594	0.329423	-2.19701	-2.37284	-0.175947	0.19891	-0.176594	0.329423	0.880177
ENSMUSG00000036893	Ehmt1	-0.0279002	-0.20428	-0.176412	0.0584513	-0.823648	-1.00003	-0.1765	0.125264	-0.1765	0.125264	0.69112
ENSMUSG00000069266	Hist1h4b	0.126607	0.302891	0.176312	0.336801	0.500524	0.676807	0.176235	0.213193	0.176312	0.336801	0.884213
ENSMUSG00000020312	Shc2	-0.253967	-0.0777101	0.17631	0.243583	0.196823	0.37308	0.1763	0.23984	0.17631	0.243583	0.827819
ENSMUSG00000018927	Ccl6	0.0146883	0.190815	0.176916	0.588606	0.640949	0.817076	0.17629	0.601396	0.17629	0.601396	0.957926
ENSMUSG00000058748	Zfp958	-0.405674	-0.229039	0.176259	0.277807	-1.01025	-0.833619	0.176602	0.151947	0.176259	0.277807	0.848356
ENSMUSG00000017307	Acot8	0.0182688	-0.157911	-0.176288	0.111474	0.328557	0.152377	-0.176228	0.11462	-0.176228	0.11462	0.674792
ENSMUSG00000002900	Lamb1	-0.254245	-0.430228	-0.176006	0.0142091	0.0971602	-0.0788227	-0.176006	0.0242702	-0.176006	0.0242702	0.399207
ENSMUSG00000057841	Rpl32	-0.0784729	-0.254447	-0.176005	0.0778802	-0.500952	-0.676926	-0.176005	0.0616871	-0.176005	0.0778802	0.603715
ENSMUSG00000044881	Coa4	-0.0811687	0.0947238	0.17628	0.257762	0.427419	0.603312	0.175952	0.275682	0.175952	0.275682	0.847772
ENSMUSG00000035799	Twist1	0.0616713	0.237453	0.175862	0.093015	-0.0401091	0.135672	0.175943	0.139627	0.175943	0.139627	0.711104
ENSMUSG00000021411	Pxdc1	-0.326147	-0.501868	-0.175939	0.205536	-1.00095	-1.17667	-0.175893	0.26262	-0.175893	0.26262	0.840311
ENSMUSG00000041132	N4bp2l1	1.14737	0.968513	-0.179324	0.580613	0.730708	0.551855	-0.175884	0.617256	-0.175884	0.617256	0.959589
ENSMUSG00000034936	Arl4d	-0.724483	-0.899894	-0.175864	0.235063	0.700405	0.524994	-0.175935	0.169612	-0.175864	0.235063	0.822431
ENSMUSG00000001518	Itfg2	-0.161344	0.0145515	0.17583	0.118163	-0.101687	0.0742085	0.175834	0.115486	0.17583	0.118163	0.682567
ENSMUSG00000039114	Nrn1	-0.297663	-0.473202	-0.175801	0.139196	-0.602476	-0.778014	-0.17557	0.117206	-0.175801	0.139196	0.710373
ENSMUSG00000022664	Slc35a5	0.112144	0.28772	0.175151	0.128062	-0.750363	-0.574787	0.175712	0.138979	0.175712	0.138979	0.710373
ENSMUSG00000022205	Sub1	-0.0411304	0.134569	0.175694	0.0951569	0.471241	0.646941	0.175657	0.0984724	0.175657	0.0984724	0.645869
ENSMUSG00000034473	Sec22a	0.010091	0.185928	0.175648	0.0391992	0.0388659	0.214703	0.175825	0.0257786	0.175648	0.0391992	0.483763
ENSMUSG00000057219	Armc7	-0.143541	0.0314928	0.175552	0.280086	1.1705	1.34553	0.175182	0.234921	0.175552	0.280086	0.849285
ENSMUSG00000030598	Fbxo17	0.0428957	0.218222	0.175655	0.165778	-0.414915	-0.239589	0.175535	0.272371	0.175535	0.272371	0.844666
ENSMUSG00000041598	Cdc42ep4	0.266448	0.0909897	-0.175524	0.0249911	0.148768	-0.0266906	-0.175433	0.0258187	-0.175433	0.0258187	0.416521
ENSMUSG00000042404	Dennd4b	0.206867	0.38177	0.173825	0.272538	-1.88504	-1.71013	0.175363	0.360198	0.175363	0.360198	0.892114
ENSMUSG00000029681	Bcl7b	-0.176488	-0.00124761	0.175616	0.0597684	0.252363	0.427603	0.17531	0.117082	0.17531	0.117082	0.67976
ENSMUSG00000031865	Dctn1	0.247478	0.0723164	-0.175226	0.0737652	1.04936	0.874201	-0.175226	0.0277273	-0.175226	0.0737652	0.590963
ENSMUSG00000066152	Slc31a2	0.0396942	0.214728	0.175325	0.126111	0.977906	1.15294	0.175122	0.154053	0.175122	0.154053	0.737146
ENSMUSG00000020463	Smek2	0.023819	-0.150984	-0.174949	0.378834	-1.06319	-1.238	-0.174836	0.0654434	-0.174949	0.378834	0.896963
ENSMUSG00000073792	Alg6	0.0448079	0.219565	0.174654	0.0259732	0.0617837	0.23654	0.174783	0.0276785	0.174783	0.0276785	0.426812
ENSMUSG00000040139	9430038I01Rik	0.0319148	0.205998	0.175135	0.338347	0.0641299	0.238213	0.174608	0.423594	0.174608	0.423594	0.913503
ENSMUSG00000033629	Hacd3	-0.00227896	0.172208	0.17445	0.0532336	0.2452	0.419687	0.174562	0.0592244	0.174562	0.0592244	0.55562
ENSMUSG00000030316	Tamm41	-0.104246	0.0704066	0.174466	0.0459733	-0.233375	-0.0587224	0.174643	0.0330607	0.174466	0.0459733	0.516501
ENSMUSG00000073002	Vamp5	0.201828	0.376333	0.174413	0.185037	0.103002	0.277507	0.174569	0.180971	0.174413	0.185037	0.769916
ENSMUSG00000029802	Abcg2	-0.0284919	0.145951	0.17432	0.232999	-0.417069	-0.242627	0.174397	0.299993	0.174397	0.299993	0.862848
ENSMUSG00000039765	Cc2d2a	-0.106291	-0.279813	-0.174234	0.166627	-1.04114	-1.21466	-0.17373	0.131524	-0.174234	0.166627	0.749599
ENSMUSG00000026083	Eif5b	-0.0318955	-0.205996	-0.174231	0.282863	1.22133	1.04723	-0.174057	0.0843193	-0.174231	0.282863	0.849892
ENSMUSG00000021000	Mia2	-0.187177	-0.0125239	0.174207	0.15747	-1.62922	-1.45456	0.174577	0.0355957	0.174207	0.15747	0.743565
ENSMUSG00000056383	AI987944	0.0706632	-0.102242	-0.1741	0.455449	-0.130497	-0.303402	-0.17304	0.2156	-0.1741	0.455449	0.925581
ENSMUSG00000031174	Rpgr	0.371293	0.196974	-0.174468	0.477677	-1.00386	-1.17818	-0.174051	0.581923	-0.174051	0.581923	0.95424
ENSMUSG00000039087	Rreb1	0.169822	-0.00374903	-0.174	0.112393	-0.469972	-0.643543	-0.173525	0.0980414	-0.174	0.112393	0.668833
ENSMUSG00000042472	Zfp410	0.057713	0.231537	0.173767	0.0197018	-1.07705	-0.903222	0.173911	0.042822	0.173911	0.042822	0.501991
ENSMUSG00000047789	Slc38a9	-0.037219	0.136316	0.173731	0.159194	-0.313402	-0.139868	0.173754	0.246016	0.173754	0.246016	0.829991
ENSMUSG00000033819	Ppp1r16a	0.27066	0.0969189	-0.174773	0.262381	-4.09087	-4.26461	-0.17367	0.388038	-0.17367	0.388038	0.900021
ENSMUSG00000056749	Nfil3	-0.00971808	0.163653	0.173256	0.359618	-0.690909	-0.517538	0.173588	0.444505	0.173588	0.444505	0.919855
ENSMUSG00000067219	Nipal1	-0.413441	-0.239879	0.173475	0.22957	0.107445	0.281007	0.173642	0.201376	0.173475	0.22957	0.819268
ENSMUSG00000020802	Ube2o	-0.112514	-0.285807	-0.173237	0.0662351	0.643182	0.469888	-0.173272	0.126886	-0.173272	0.126886	0.693235
ENSMUSG00000048376	F2r	0.0985676	0.271886	0.173271	0.0886935	-0.188897	-0.0155788	0.173275	0.0797117	0.173271	0.0886935	0.631788
[truncated: 8,529 more rows]
